# Supplementary material for: Transcript and proteomic analysis of developing white lupin (Lupinus albus L.) roots
Source: BMC Plant Biol. 2009 Jan 5;9:1. doi: 10.1186/1471-2229-9-1 (PMC2630931; doi:10.1186/1471-2229-9-1)
Supplement: Additional file 1 — Developing white lupin root unigene BLAST results. BLAST search results of developing white lupin root unigenes against the NCBI database. [file 1471-2229-9-1-S1.xls]

## Sheet: Additional File
		Additional File 1. Developing white lupin root unigene BLAST results.
Query ID	Query Length	Query Description	Database Name	Target ID	Target Length	Target Description	Bit Score	E-Value
LRT_UG_00001	345	Contig, from s13dLA29B03RT015_525165, s13dLA51F12RT043_527781, s13dLA46F07RT027_527203, s13dLA89A05RT024_532067, s13dLA61D08RT029_528971, s13dLA04H01RT016_522173, s13dLA31G11RT042_525471, s13dLA55F01RT003_528229, s13dLA72B11RT047_530203, s13dLA06D10RT090_522363, s13dLA50A07RT032_527595, s13dLA77B07RT031_530761, s13dLA64H04RT009_529381, s13dLA63D03RT013_529203, s13dLA54F07RT027_528123, s13dLA54C01…		No Hit
LRT_UG_00002	52	Contig, from s13dLA05D02RT026_522237, s13dLA20A11RT048_524109, s13dLA75G11RT042_530599, s13dLA25E08RT028_524795, s13dLA80F06RT019_531141, s13dLA74H01RT001_530479, s13dLA68H12RT041_529877, s13dLA58G11RT042_528645, s13dLA49G11RT042_527573, s13dLA49E11RT044_527535, s13dLA86A05RT024_531723	NCBI NR 20070520;	XP_001267676	172	hypothetical protein NFIA_043490 [Neosartorya fischeri NRRL 181]	30	4e-07
LRT_UG_00003	1090	Contig, from s13dLA11C02RT018_523227, s13dLA13C11RT086_522647, s13dLA10B06RT057_523097, s13dLA23H09RT033_524601, s13dLA25D07RT029_524777, s13dLA48A06RT024_527357, s13dLA48G07RT026_527447, s13dLA05E10RT083_522259, s13dLA40A02RT008_526281	NCBI NR 20070520;	AAT06600	219	dehydrin [Lupinus albus]	207	1e-51
LRT_UG_00004	304	Contig, from s13dLA12D12RT102_523375, s13dLA23E04RT012_524549, s13dLA14A07RT053_523439, s13dLA18F07RT063_523879, s13dLA44C07RT030_526933, s13dLA45E07RT028_527079, s13dLA16D12RT102_522785, s13dLA02G09RT072_521943	NCBI NR 20070520;	XP_453850	109	unnamed protein product [Kluyveromyces lactis]	59	4e-08
LRT_UG_00005	61	Contig, from s13dLA16C06RT050_522765, s13dLA36F11RT043_525887, s13dLA44G04RT010_526989	NCBI NR 20070520;	CAC16122	142	homoserine-O-acetyltransferase [Saccharomyces bayanus]	27	6e-06
LRT_UG_00006	345	Contig, from s13dLA18G11RT088_523897, s13dLA18E01RT006_523851, s13dLA10C04RT034_523111, s13dLA47B06RT023_527263, s13dLA77G09RT034_530831, s13dLA69A07RT032_529887, s13dLA33C10RT038_525517		No Hit
LRT_UG_00007	651	Contig, from s13dLA05H02RT028_522287, s13dLA24B11RT047_524635, s13dLA29E05RT020_525217, s13dLA84C10RT038_531527, s13dLA77E04RT012_530803, s13dLA10F01RT014_523153, s13dLA03B01RT009_521977, s13dLA21C09RT038_524257, s13dLA86A02RT008_531719, s13dLA63C12RT046_529199, s13dLA31B12RT047_525405, s13dLA87G05RT018_531957, s13dLA85H08RT025_531711, s13dLA65B12RT047_529417, s13dLA29C04RT014_525185, s13dLA13E02…		No Hit
LRT_UG_00008	1048	Contig, from s13dLA42D07RT029_526705, s13dLA23E08RT028_524557, s13dLA14E03RT023_523493, s13dLA57B01RT007_528411, s13dLA23B05RT023_524493, s13dLA83H08RT025_531493, s13dLA61A09RT040_528927, s13dLA49C08RT030_527507, s13dLA42F11RT043_526737, s13dLA47C05RT022_527277	NCBI NR 20070520;	CAD29731	215	protease inhibitor [Sesbania rostrata]	278	3e-73
LRT_UG_00009	61	Contig, from s13dLA27C10RT038_524937, s13dLA63A12RT048_529169, s13dLA49F09RT035_527553	NCBI NR 20070520;	NP_596706	489	hypothetical protein SPBC56F2.11 [Schizosaccharomyces pombe 972h-]	27	6e-06
LRT_UG_00010	65	Contig, from s13dLA29D06RT021_525207, s13dLA16C03RT022_522761	NCBI NR 20070520;	NP_289427	439	type III secretion system ATPase [Escherichia coli O157:H7 EDL933]	24	3e-05
LRT_UG_00011	182	Contig, from s13dLA88F03RT011_532033, s13dLA31A07RT032_525383		No Hit
LRT_UG_00012	633	Contig, from s13dLA23A09RT040_524485, s13dLA45F10RT035_527091	NCBI NR 20070520;	NP_568238	180	unknown protein [Arabidopsis thaliana]	297	5e-79
LRT_UG_00013	183	Contig, from s13dLA86B02RT007_531735, s13dLA22C09RT038_524381		No Hit
LRT_UG_00014	1234	Contig, from s13dLA88A09RT040_531987, s13dLA02B08RT073_521855, s13dLA33D11RT045_525533, s13dLA16H09RT080_522847, s13dLA03F01RT014_522035, s13dLA18E06RT051_523859, s13dLA03F04RT043_522041, s13dLA02D02RT026_521877, s13dLA20A05RT024_524099, s13dLA21H05RT017_524323, s13dLA18D09RT078_523843, s13dLA49D08RT029_527519, s13dLA28H05RT017_525137, s13dLA72B12RT047_530205, s13dLA09B01RT009_522975, s13dLA04H08…	NCBI NR 20070520;	BAD07869	109	hypothetical protein [Oryza sativa (japonica cultivar-group)]	89	6e-16
LRT_UG_00015	1042	Contig, from s13dLA39B07RT031_526183, s13dLA23E09RT036_524559, s13dLA66D05RT021_529551, s13dLA13B09RT077_522631, s13dLA30C04RT014_525293, s13dLA38H07RT025_526153, s13dLA59F11RT043_528757, s13dLA69G10RT034_529981, s13dLA27H06RT017_525013, s13dLA24D06RT021_524653, s13dLA38F05RT019_526117, s13dLA71F03RT011_530143, s13dLA87E01RT004_531913, s13dLA47D09RT037_527295, s13dLA02B02RT025_521845, s13dLA78C01…	NCBI NR 20070520;	YP_173374	138	hypothetical protein NitaMp027 [Nicotiana tabacum]	138	5e-31
LRT_UG_00016	763	Contig, from s13dLA74D01RT005_530429, s13dLA87C03RT014_531885, s13dLA15F10RT091_523637, s13dLA29F07RT027_525237, s13dLA28F11RT043_525115, s13dLA29D02RT005_525199, s13dLA29H11RT041_525261, s13dLA29A10RT040_525155, s13dLA67G04RT010_529725, s13dLA61D02RT005_528963, s13dLA82B01RT007_531287, s13dLA01A08RT065_521713, s13dLA02D04RT042_521881, s13dLA16D05RT046_522775, s13dLA46E12RT044_527193, s13dLA71B02…	NCBI NR 20070520;	BAB63949	158	pathogenesis-related 10 [Lupinus albus]	314	5e-84
LRT_UG_00017	758	Contig, from s13dLA12B09RT077_523341, s13dLA83A02RT008_531387, s13dLA33G10RT034_525571, s13dLA42F07RT027_526731, s13dLA68C12RT046_529789, s13dLA88E05RT020_532025, s13dLA88F06RT019_532039, s13dLA22D11RT045_524405, s13dLA53C08RT030_527955, s13dLA55C04RT014_528183, s13dLA86H08RT025_531841, s13dLA43F07RT027_526865, s13dLA19D05RT046_522903, s13dLA77D09RT037_530795, s13dLA56H06RT017_528389, s13dLA44F01…	NCBI NR 20070520;	CAA03926	158	PR-10 protein [Lupinus albus]	312	1e-83
LRT_UG_00018	755	Contig, from s13dLA58G07RT026_528641, s13dLA77C02RT006_530769, s13dLA05H01RT016_522285, s13dLA11E01RT006_523261, s13dLA77F09RT035_530817, s13dLA28H07RT025_525139, s13dLA23D11RT045_524541, s13dLA08F02RT027_522577, s13dLA71H03RT009_530161, s13dLA12B05RT045_523337, s13dLA09A12RT097_522973, s13dLA80B09RT039_531091, s13dLA16F12RT103_522817, s13dLA56A10RT040_528289, s13dLA40A04RT016_526285, s13dLA03C04…	NCBI NR 20070520;	BAB63949	158	pathogenesis-related 10 [Lupinus albus]	307	5e-82
LRT_UG_00019	886	Contig, from s13dLA56G07RT026_528373, s13dLA29D07RT029_525209, s13dLA57C10RT038_528445, s13dLA77F12RT043_530821, s13dLA29D01RT005_525197, s13dLA28B05RT023_525047, s13dLA40C10RT038_526319, s13dLA54E01RT004_528097, s13dLA54D11RT045_528093, s13dLA08H11RT096_522611, s13dLA19F01RT014_522919, s13dLA08G05RT040_522595, s13dLA15F03RT031_523627, s13dLA72D04RT013_530227, s13dLA10F02RT027_523155, s13dLA66B07…	NCBI NR 20070520;	AAD50376	152	ripening related protein [Glycine max]	204	8e-51
LRT_UG_00020	721	Contig, from s13dLA67B01RT007_529651, s13dLA66D03RT013_529547, s13dLA77E09RT036_530809, s13dLA07D10RT090_522451, s13dLA38A09RT040_526049, s13dLA16F08RT075_522811, s13dLA82H08RT025_531381, s13dLA67C11RT046_529679, s13dLA58E02RT004_528609, s13dLA14B03RT029_523447, s13dLA48E10RT036_527427, s13dLA85B09RT039_531623, s13dLA46H02RT001_527231, s13dLA82B12RT047_531307, s13dLA85A05RT024_531599, s13dLA81E06…	NCBI NR 20070520;	AAD50376	152	ripening related protein [Glycine max]	140	1e-31
LRT_UG_00021	1266	Contig, from s13dLA64D02RT005_529323, s13dLA56H10RT033_528391, s13dLA24D09RT037_524657, s13dLA11H06RT060_523317, s13dLA04A10RT081_522085, s13dLA05F10RT091_522267, s13dLA70D08RT029_530043, s13dLA67F12RT043_529721, s13dLA16D11RT094_522783, s13dLA24A11RT048_524613, s13dLA62F12RT043_529125, s13dLA25E06RT020_524791, s13dLA24B03RT015_524621, s13dLA46E09RT036_527191, s13dLA25G06RT018_524821, s13dLA37A08…	NCBI NR 20070520;	BAA88228	349	thiamin biosynthetic enzyme [Glycine max]	549	2e-154
LRT_UG_00022	633	Contig, from s13dLA04C02RT018_522107, s13dLA01A04RT033_521709, s13dLA87F04RT011_531935, s13dLA02H11RT096_521961, s13dLA15G03RT024_523643, s13dLA09F11RT095_523043, s13dLA60F03RT011_528867, s13dLA50G04RT010_527663, s13dLA16E10RT083_522801, s13dLA30D10RT037_525313, s13dLA51H09RT033_527805, s13dLA32B12RT047_526435, s13dLA09D07RT062_523007, s13dLA27D11RT045_524957, s13dLA67F05RT019_529713, s13dLA75E04…	NCBI NR 20070520;	CAA75593	102	MtN5 [Medicago truncatula]	111	5e-23
LRT_UG_00023	1054	Contig, from s13dLA69G07RT026_529975, s13dLA44D02RT005_526941, s13dLA56D08RT029_528329, s13dLA01C02RT018_521739, s13dLA01H07RT064_521817, s13dLA11G09RT072_523307, s13dLA06B07RT061_522323, s13dLA17A02RT017_523665, s13dLA01A02RT017_521705, s13dLA65H07RT025_529503, s13dLA70F04RT011_530061, s13dLA62C02RT006_529065, s13dLA51C12RT046_527727, s13dLA68G11RT042_529857, s13dLA76C12RT046_530659, s13dLA75C04…	NCBI NR 20070520;	Q9FY14	250	Probable aquaporin TIP-type (MtAQP1)	423	1e-116
LRT_UG_00024	665	Contig, from s13dLA01E09RT071_521781, s13dLA88B12RT047_532001, s13dLA81D05RT021_531205, s13dLA62B12RT047_529061, s13dLA87H12RT041_531981	NCBI NR 20070520;	AAF82790	251	water-selective transport intrinsic membrane protein 1; LIMP1 [Lotus japonicus]	311	3e-83
LRT_UG_00025	987	Contig, from s13dLA65B03RT015_529407, s13dLA77D03RT013_530789, s13dLA67A02RT008_529637, s13dLA12C06RT050_523355, s13dLA55B08RT031_528169, s13dLA13H09RT080_522723, s13dLA48E12RT044_527431, s13dLA25G04RT010_524819, s13dLA40H02RT001_526391, s13dLA86G09RT034_531823, s13dLA86G11RT042_531827, s13dLA32D03RT013_526455, s13dLA54F06RT019_528121, s13dLA51D12RT045_527741, s13dLA38E04RT012_526101, s13dLA49F10…	NCBI NR 20070520;	ABD32999	161	hypothetical protein MtrDRAFT_AC150798g4v2 [Medicago truncatula]	44	0.013
LRT_UG_00026	821	Contig, from s13dLA28F04RT011_525107, s13dLA73G07RT026_530373, s13dLA05B03RT029_522211, s13dLA39A05RT024_526161, s13dLA62A09RT040_529043, s13dLA52G10RT034_527909, s13dLA54A02RT008_528031, s13dLA75G04RT010_530593, s13dLA62D03RT013_529085, s13dLA52G12RT042_527911, s13dLA61C03RT014_528945, s13dLA06H05RT048_522401, s13dLA13D12RT102_522669, s13dLA75C10RT038_530537, s13dLA26D06RT021_524859, s13dLA32G10…	NCBI NR 20070520;	CAA09607	217	profucosidase [Pisum sativum]	259	1e-67
LRT_UG_00027	546	Contig, from s13dLA70E02RT004_530049, s13dLA66B10RT039_529525, s13dLA09A10RT081_522969, s13dLA28E07RT028_525095, s13dLA44B03RT015_526913, s13dLA56E07RT028_528343, s13dLA07G07RT056_522487, s13dLA36D01RT005_525843, s13dLA60A03RT016_528793, s13dLA33B08RT031_525503, s13dLA20G08RT026_524195, s13dLA35E09RT036_525755, s13dLA65H05RT017_529499, s13dLA75B10RT039_530523, s13dLA69F07RT027_529959, s13dLA49B04…		No Hit
LRT_UG_00028	478	Contig, from s13dLA57D12RT045_528465, s13dLA07D07RT062_522447, s13dLA23E11RT044_524561, s13dLA61G03RT010_529007, s13dLA89H01RT001_532163, s13dLA19F10RT091_522929, s13dLA18E11RT087_523869, s13dLA14D12RT102_523487, s13dLA26D12RT045_524863, s13dLA62C07RT030_529073, s13dLA34B05RT023_525611, s13dLA43C12RT046_526825, s13dLA20D09RT037_524147, s13dLA36D02RT005_525845, s13dLA35G03RT010_525777, s13dLA75C11…	NCBI NR 20070520;	AAO92264	65	metallothionein-like protein [Arachis hypogaea]	110	4e-23
LRT_UG_00029	573	Contig, from s13dLA77H02RT001_530841, s13dLA22C04RT014_524375, s13dLA63E01RT004_529213, s13dLA31H10RT033_525481, s13dLA05B01RT009_522207, s13dLA01H08RT076_521819, s13dLA07H11RT096_522509, s13dLA07A06RT049_522409, s13dLA61C07RT030_528953, s13dLA04B04RT041_522095, s13dLA51B02RT007_527707, s13dLA49G06RT018_527565, s13dLA43C08RT030_526817, s13dLA22C05RT022_524377, s13dLA19C01RT002_522883, s13dLA59F02…	NCBI NR 20070520;	BAA19768	102	SRC1 [Glycine max]	42	0.013
LRT_UG_00030	968	Contig, from s13dLA42H09RT033_526771, s13dLA02D07RT062_521887, s13dLA24G07RT026_524701, s13dLA54F01RT003_528117, s13dLA45F02RT003_527085, s13dLA67G07RT026_529729, s13dLA33E04RT012_525539, s13dLA68E03RT012_529809, s13dLA69E02RT004_529935, s13dLA34A01RT008_525593, s13dLA48G10RT034_527451, s13dLA85C06RT022_531639, s13dLA48H09RT033_527469, s13dLA07C05RT038_522431, s13dLA31E06RT020_525435, s13dLA63D07…	NCBI NR 20070520;	P32110	225	Probable glutathione S-transferase (Heat shock protein 26A) (G2-4)	354	4e-96
LRT_UG_00031	636	Contig, from s13dLA28D03RT013_525075, s13dLA74B07RT031_530409, s13dLA43C03RT014_526809, s13dLA33B06RT023_525499, s13dLA79H01RT001_531061, s13dLA07B04RT041_522419, s13dLA10D12RT102_523135, s13dLA23H10RT033_524603, s13dLA44D11RT045_526955, s13dLA10H11RT096_523197, s13dLA36E05RT020_525865, s13dLA39C02RT006_526193, s13dLA70B01RT007_530013, s13dLA58H07RT025_528657, s13dLA75H04RT009_530605, s13dLA78D08…	NCBI NR 20070520;	CAH59408	118	hypothetical protein [Plantago major]	146	8e-34
LRT_UG_00032	1348	Contig, from s13dLA89E11RT044_532129, s13dLA07A08RT065_522411, s13dLA11C07RT054_523237, s13dLA85C10RT038_531647, s13dLA35E07RT028_525751, s13dLA41C04RT014_526561, s13dLA44G06RT018_526991, s13dLA55B07RT031_528167, s13dLA60G05RT018_528887, s13dLA73C11RT046_530329, s13dLA89D09RT037_532111, s13dLA75H05RT017_530607, s13dLA31A12RT048_525385	NCBI NR 20070520;	ABA07956	338	glyceraldehyde-3-dehydrogenase C subunit [Glycine max]	591	3e-167
LRT_UG_00033	935	Contig, from s13dLA39G06RT018_526263, s13dLA37C11RT046_525977	NCBI NR 20070520;	ABA07956	338	glyceraldehyde-3-dehydrogenase C subunit [Glycine max]	512	1e-143
LRT_UG_00034	1734	Contig, from s13dLA04F01RT014_522147, s13dLA27A10RT040_524907, s13dLA51G05RT018_527787, s13dLA79E08RT028_531031, s13dLA46A04RT016_527121, s13dLA44B04RT015_526915, s13dLA89B03RT015_532077, s13dLA22D05RT021_524393, s13dLA47D05RT021_527291, s13dLA17D06RT058_523721, s13dLA22G05RT018_524445, s13dLA05H11RT096_522299, s13dLA26F08RT027_524877	NCBI NR 20070520;	ABA12221	448	translation elongation factor 1A-5 [Gossypium hirsutum]	864	3e-249
LRT_UG_00035	789	Contig, from s13dLA03B02RT025_521979, s13dLA85G04RT010_531691, s13dLA30B06RT023_525285, s13dLA09G09RT072_523057, s13dLA29D03RT013_525201, s13dLA86C07RT030_531755, s13dLA22H02RT001_524457, s13dLA61F02RT003_528993, s13dLA54C05RT022_528067, s13dLA44A02RT008_526903, s13dLA36H06RT017_525917, s13dLA51B09RT039_527715, s13dLA61A11RT048_528929, s13dLA50F05RT019_527653, s13dLA65H11RT041_529505	NCBI NR 20070520;	AAG33924	115	auxin-repressed protein [Robinia pseudoacacia]	162	3e-38
LRT_UG_00036	764	Contig, from s13dLA12C02RT018_523351, s13dLA33D12RT045_525535, s13dLA79H09RT033_531069, s13dLA21C07RT030_524253, s13dLA42A04RT016_526655, s13dLA76A06RT024_530625, s13dLA63C08RT030_529193		No Hit
LRT_UG_00037	771	Contig, from s13dLA82E04RT012_531341, s13dLA05H12RT104_522301, s13dLA80H07RT025_531159, s13dLA81D04RT013_531203, s13dLA21B09RT039_524239, s13dLA38B07RT031_526063, s13dLA18B04RT041_523805		No Hit
LRT_UG_00038	1240	Contig, from s13dLA30C06RT022_525295, s13dLA82C06RT022_531315, s13dLA85D09RT037_531661, s13dLA04B02RT025_522091, s13dLA65B09RT039_529411, s13dLA62A08RT032_529041, s13dLA50H01RT001_527675, s13dLA41A05RT024_526527, s13dLA84F02RT003_531559, s13dLA82D10RT037_531331, s13dLA02B03RT029_521847, s13dLA71G01RT002_530147, s13dLA52E01RT004_527873, s13dLA02H06RT060_521955	NCBI NR 20070520;	CAA11025	287	aquaporin [Lupinus albus]	562	1e-158
LRT_UG_00039	614	Contig, from s13dLA85A12RT048_531609, s13dLA27D08RT029_524953, s13dLA89C05RT022_532091, s13dLA80F04RT011_531139, s13dLA77C08RT030_530781, s13dLA50F09RT035_527657, s13dLA82B08RT031_531299, s13dLA02A02RT017_521827, s13dLA39E05RT020_526231, s13dLA49G05RT018_527563, s13dLA74C11RT046_530427, s13dLA32F09RT035_526491, s13dLA78B11RT047_530889		No Hit
LRT_UG_00040	748	Contig, from s13dLA06B01RT009_522317, s13dLA15B09RT077_523575, s13dLA24E12RT044_524671, s13dLA66E08RT028_529577, s13dLA11A10RT081_523209, s13dLA17C06RT050_523705, s13dLA14G09RT072_523531, s13dLA60G02RT002_528883, s13dLA36H10RT033_525923, s13dLA13H03RT032_522715, s13dLA63H05RT017_529259, s13dLA08C07RT054_522541, s13dLA50D10RT037_527635	NCBI NR 20070520;	Q5J907	168	Translationally-controlled tumor protein homolog (TCTP)	304	5e-81
LRT_UG_00041	565	Contig, from s13dLA17A09RT069_523673, s13dLA28G12RT042_525131, s13dLA53F04RT011_527999, s13dLA58C10RT038_528589, s13dLA43D01RT005_526827, s13dLA64F03RT011_529357, s13dLA48D07RT029_527409, s13dLA75H11RT041_530615, s13dLA27C03RT014_524927, s13dLA35G02RT002_525775, s13dLA49H11RT041_527581, s13dLA76A02RT008_530621	NCBI NR 20070520;	ABE82233	118	Calcium-binding EF-hand [Medicago truncatula]	170	5e-41
LRT_UG_00042	1220	Contig, from s13dLA04A08RT065_522083, s13dLA75A09RT040_530505, s13dLA73H02RT001_530381, s13dLA27G04RT010_524997, s13dLA34B08RT031_525615, s13dLA71C04RT014_530117, s13dLA41D09RT037_526583, s13dLA72C02RT006_530207, s13dLA31D10RT037_525429, s13dLA34F09RT035_525665, s13dLA42D01RT005_526697, s13dLA84H07RT025_531591	NCBI NR 20070520;	AAC17529	287	aquaporin 2 [Samanea saman]	531	5e-149
LRT_UG_00043	1038	Contig, from s13dLA28G11RT042_525129, s13dLA74H03RT009_530481, s13dLA07G04RT036_522483, s13dLA15C04RT034_523589, s13dLA72B07RT031_530197, s13dLA74B02RT007_530401, s13dLA27H05RT017_525011, s13dLA44E11RT044_526967, s13dLA14G10RT084_523533, s13dLA41A11RT048_526539, s13dLA52A06RT024_527817	NCBI NR 20070520;	CAA09228	239	thaumatin-like protein PR-5b [Cicer arietinum]	455	2e-126
LRT_UG_00044	538	Contig, from s13dLA77C04RT014_530773, s13dLA45A12RT048_527029, s13dLA47B04RT015_527261, s13dLA67A04RT016_529639, s13dLA19H11RT096_522959, s13dLA20B12RT047_524123, s13dLA60G04RT010_528885, s13dLA84G02RT002_531573, s13dLA14A09RT069_523441, s13dLA63H03RT009_529255, s13dLA68D03RT013_529795	NCBI NR 20070520;	ABF66655	98	cold-induced PsAD2-like protein [Ammopiptanthus mongolicus]	89	1e-16
LRT_UG_00045	628	Contig, from s13dLA01B09RT077_521733, s13dLA01E08RT067_521779, s13dLA85G03RT010_531689, s13dLA17A01RT001_523663, s13dLA07C11RT086_522439, s13dLA08E08RT067_522571, s13dLA68F11RT043_529843, s13dLA65E09RT036_529453, s13dLA53F10RT035_528005, s13dLA84G01RT002_531571, s13dLA42C03RT014_526687	NCBI NR 20070520;	ABO84685	427	S-adenosylmethionine synthetase [Medicago truncatula]	369	1e-100
LRT_UG_00046	799	Contig, from s13dLA29G10RT034_525253, s13dLA08G09RT072_522599, s13dLA38B01RT007_526051, s13dLA53B09RT039_527943, s13dLA86G12RT042_531829, s13dLA58H10RT033_528661, s13dLA63G01RT002_529241, s13dLA78B04RT015_530879, s13dLA57D03RT013_528455, s13dLA56A11RT048_528291, s13dLA58D10RT037_528605		No Hit
LRT_UG_00047	650	Contig, from s13dLA12B10RT089_523343, s13dLA64A01RT008_529269, s13dLA22A06RT024_524339, s13dLA52C01RT006_527841, s13dLA24E09RT036_524667, s13dLA33D05RT021_525527, s13dLA24F10RT035_524683, s13dLA56F08RT027_528361, s13dLA38F07RT027_526119, s13dLA63E12RT044_529223, s13dLA60F06RT019_528873	NCBI NR 20070520;	ABN05665	94	ubiquitin-like protein [Pisum sativum]	180	5e-44
LRT_UG_00048	1063	Contig, from s13dLA05H08RT076_522293, s13dLA27F08RT027_524983, s13dLA11B04RT041_523215, s13dLA70C06RT022_530027, s13dLA38H10RT033_526155, s13dLA37B05RT023_525949, s13dLA43A07RT032_526777, s13dLA13B12RT101_522635, s13dLA54A09RT040_528039, s13dLA33H06RT017_525579, s13dLA43C07RT030_526815	NCBI NR 20070520;	ABE81405	247	Major intrinsic protein [Medicago truncatula]	361	7e-98
LRT_UG_00049	335	Contig, from s13dLA13C12RT098_522649, s13dLA83C10RT038_531427, s13dLA53D08RT029_527971, s13dLA33B10RT039_525507, s13dLA87G06RT018_531959, s13dLA24B10RT039_524633, s13dLA84G07RT026_531579, s13dLA71G02RT002_530149, s13dLA82B03RT015_531291, s13dLA02E03RT023_521901		No Hit
LRT_UG_00050	712	Contig, from s13dLA15D12RT102_523613, s13dLA67D12RT045_529695, s13dLA74D07RT029_530431, s13dLA76F07RT027_530697, s13dLA60E11RT044_528861, s13dLA45B03RT015_527033, s13dLA45C11RT046_527059, s13dLA41E04RT012_526593, s13dLA64B10RT039_529299, s13dLA87H05RT017_531971	NCBI NR 20070520;	ABE79318	104	Plant lipid transfer/seed storage/trypsin-alpha amylase inhibitor [Medicago truncatula]	144	5e-33
LRT_UG_00051	615	Contig, from s13dLA02C01RT002_521859, s13dLA11A07RT053_523205, s13dLA15D07RT062_523607, s13dLA46G11RT042_527227, s13dLA84C06RT022_531523, s13dLA42H08RT025_526769, s13dLA39C06RT022_526197, s13dLA33C12RT046_525521, s13dLA81D03RT013_531201, s13dLA89G02RT002_532147	NCBI NR 20070520;	Q02918	90	Early nodulin 36A	55	2e-06
LRT_UG_00052	1066	Contig, from s13dLA77C06RT022_530777, s13dLA01B02RT025_521721, s13dLA69H11RT041_530001, s13dLA68C10RT038_529787, s13dLA76E12RT044_530683, s13dLA64A10RT040_529285, s13dLA69A09RT040_529891, s13dLA43B01RT007_526787, s13dLA84A08RT032_531505	NCBI NR 20070520;	ABM45856	250	cytosolic ascorbate peroxidase [Arachis hypogaea]	443	8e-123
LRT_UG_00053	1223	Contig, from s13dLA49F03RT011_527543, s13dLA22E09RT036_524415, s13dLA17A11RT085_523677, s13dLA48C01RT006_527385, s13dLA79F01RT003_531035, s13dLA51G01RT002_527783, s13dLA54D09RT037_528091, s13dLA67E07RT028_529705, s13dLA42A03RT016_526653	NCBI NR 20070520;	ABE91087	322	Alpha/beta hydrolase fold [Medicago truncatula]	564	7e-159
LRT_UG_00054	565	Contig, from s13dLA02F05RT047_521917, s13dLA80E02RT004_531121, s13dLA26A04RT016_524841, s13dLA03F03RT031_522039, s13dLA47F09RT035_527323, s13dLA51D01RT005_527729, s13dLA12A12RT097_523331	NCBI NR 20070520;	ABO81713	111	Ribosomal protein L36E [Medicago truncatula]	183	6e-45
LRT_UG_00055	838	Contig, from s13dLA25F03RT011_524803, s13dLA71B03RT015_530103, s13dLA39E02RT004_526227	NCBI NR 20070520;	P17928	149	Calmodulin (CaM)	296	1e-78
LRT_UG_00056	801	Contig, from s13dLA62B10RT039_529057, s13dLA13H07RT064_522721, s13dLA24G06RT018_524699, s13dLA09G03RT024_523049, s13dLA11D05RT046_523247	NCBI NR 20070520;	P17928	149	Calmodulin (CaM)	298	3e-79
LRT_UG_00057	603	Contig, from s13dLA42D10RT037_526711, s13dLA45F01RT003_527083, s13dLA51E11RT044_527757, s13dLA55F03RT011_528233, s13dLA50B04RT015_527609, s13dLA32F12RT043_526493, s13dLA74G05RT018_530469, s13dLA88F07RT027_532041	NCBI NR 20070520;	NP_174118	126	NTF2B (NUCLEAR TRANSPORT FACTOR 2B); Ran GTPase binding / protein transporter [Arabidopsis thaliana]	216	1e-54
LRT_UG_00058	616	Contig, from s13dLA22D09RT037_524401, s13dLA15H06RT060_523655, s13dLA56G11RT042_528377, s13dLA78H06RT017_530965, s13dLA57B02RT007_528413, s13dLA80D03RT013_531107, s13dLA40A01RT008_526279, s13dLA13E08RT067_522679	NCBI NR 20070520;	NP_001055716	165	Os05g0453700 [Oryza sativa (japonica cultivar-group)]	199	1e-49
LRT_UG_00059	615	Contig, from s13dLA16E05RT039_522793, s13dLA66C10RT038_529541, s13dLA85C03RT014_531633, s13dLA09B11RT093_522985, s13dLA56E04RT012_528339, s13dLA30D08RT029_525311, s13dLA41C10RT038_526571, s13dLA34G09RT034_525679		No Hit
LRT_UG_00060	661	Contig, from s13dLA77D01RT005_530785, s13dLA18H05RT048_523905, s13dLA07C01RT002_522429, s13dLA72E01RT004_530239, s13dLA37C07RT030_525971, s13dLA63H06RT017_529261, s13dLA59G09RT034_528769, s13dLA86E04RT012_531783	NCBI NR 20070520;	ABE89815	106	hypothetical protein MtrDRAFT_AC148171g28v2 [Medicago truncatula]	161	3e-38
LRT_UG_00061	584	Contig, from s13dLA21H10RT033_524333, s13dLA45G07RT026_527101, s13dLA59B07RT031_528687, s13dLA50C01RT006_527617, s13dLA21D10RT037_524271, s13dLA21A10RT040_524223, s13dLA83E05RT020_531445	NCBI NR 20070520;	Q39459	79	Metallothionein-like protein 2 (MT-2)	90	6e-17
LRT_UG_00062	890	Contig, from s13dLA34E10RT036_525655, s13dLA85C07RT030_531641	NCBI NR 20070520;	NP_001055892	181	Os05g0489600 [Oryza sativa (japonica cultivar-group)]	171	6e-41
LRT_UG_00063	1010	Contig, from s13dLA75D06RT021_530545, s13dLA67A01RT008_529635, s13dLA43E04RT012_526851, s13dLA61B07RT031_528935	NCBI NR 20070520;	BAB90396	376	ADP-ribosylation factor [Oryza sativa (japonica cultivar-group)]	367	9e-100
LRT_UG_00064	699	Contig, from s13dLA01D01RT010_521755, s13dLA65E02RT004_529443, s13dLA72B06RT023_530195, s13dLA50G01RT002_527659, s13dLA23F02RT003_524565, s13dLA44C01RT006_526925, s13dLA59E09RT036_528741	NCBI NR 20070520;	Q2HU65	153	Probable histone H2A.2	173	1e-41
LRT_UG_00065	1610	Contig, from s13dLA62D02RT005_529083, s13dLA15G01RT008_523639, s13dLA02G01RT008_521929, s13dLA29A09RT040_525153, s13dLA59E12RT044_528745, s13dLA24H08RT025_524715, s13dLA71F07RT027_530145	NCBI NR 20070520;	AAK13589	66	rRNA intron-encoded homing endonuclease [Oryza sativa]	97	3e-18
LRT_UG_00066	603	Contig, from s13dLA19G08RT068_522939, s13dLA01H02RT028_521813, s13dLA82G12RT042_531375, s13dLA64E02RT004_529335, s13dLA81G06RT018_531255, s13dLA41H05RT017_526643, s13dLA50A01RT008_527585	NCBI NR 20070520;	ABE84500	358	Fructose-bisphosphate aldolase, class-I [Medicago truncatula]	319	6e-86
LRT_UG_00067	586	Contig, from s13dLA07E04RT035_522457, s13dLA04D12RT102_522131, s13dLA73B10RT039_530315, s13dLA86E02RT004_531781, s13dLA05G07RT056_522275, s13dLA38E10RT036_526111, s13dLA82E03RT012_531339	NCBI NR 20070520;	AAD37374	336	peroxidase [Glycine max]	274	3e-72
LRT_UG_00068	787	Contig, from s13dLA56E02RT004_528335, s13dLA82F05RT019_531351, s13dLA21E10RT036_524287, s13dLA50A05RT024_527593, s13dLA32G04RT010_526499, s13dLA40F09RT035_526367, s13dLA40G06RT018_526381	NCBI NR 20070520;	O65743	164	60S ribosomal protein L24	228	4e-58
LRT_UG_00069	589	Contig, from s13dLA28D10RT037_525085, s13dLA23G08RT026_524587, s13dLA28C07RT030_525063, s13dLA63A06RT024_529157, s13dLA55B05RT023_528163, s13dLA72D09RT037_530235, s13dLA36A10RT040_525805	NCBI NR 20070520;	CAA10129	78	hypothetical protein [Cicer arietinum]	146	7e-34
LRT_UG_00070	886	Contig, from s13dLA60D01RT005_528831, s13dLA19G06RT052_522937, s13dLA42A01RT008_526649, s13dLA48G11RT042_527453, s13dLA09G06RT052_523053, s13dLA80E12RT044_531135, s13dLA38A05RT024_526043	NCBI NR 20070520;	AAL09741	381	AT4g05320/C17L7_240 [Arabidopsis thaliana]	450	6e-125
LRT_UG_00071	754	Contig, from s13dLA06E12RT099_522373, s13dLA01C07RT054_521747, s13dLA03E04RT035_522027, s13dLA58A01RT008_528537, s13dLA67A09RT040_529645, s13dLA73A11RT048_530299, s13dLA24B06RT023_524627	NCBI NR 20070520;	ABC86745	159	pollen-specific protein [Vitis pseudoreticulata]	188	4e-46
LRT_UG_00072	736	Contig, from s13dLA62E07RT028_529099, s13dLA14E10RT083_523501, s13dLA36F03RT011_525875, s13dLA70C05RT022_530025, s13dLA49B06RT023_527489, s13dLA06D09RT078_522361	NCBI NR 20070520;	BAB33421	282	putative senescence-associated protein [Pisum sativum]	262	2e-68
LRT_UG_00073	480	Contig, from s13dLA33B12RT047_525511, s13dLA07F08RT075_522477, s13dLA60H01RT001_528899, s13dLA14D10RT090_523485, s13dLA05D05RT046_522239, s13dLA36B07RT031_525819, s13dLA43G10RT034_526887	NCBI NR 20070520;	Q06450	70	ATP synthase epsilon chain, mitochondrial	123	3e-27
LRT_UG_00074	528	Contig, from s13dLA22E07RT028_524413, s13dLA04F04RT043_522153	NCBI NR 20070520;	AAM93434	264	40S ribosomal S4 protein [Glycine max]	342	8e-93
LRT_UG_00075	606	Contig, from s13dLA28D01RT005_525071, s13dLA20A03RT016_524095, s13dLA77B01RT007_530751, s13dLA66G02RT002_529603	NCBI NR 20070520;	AAM93434	264	40S ribosomal S4 protein [Glycine max]	361	1e-98
LRT_UG_00076	667	Contig, from s13dLA52F07RT027_527897, s13dLA81H07RT025_531269, s13dLA10G03RT024_523169, s13dLA81E08RT028_531231, s13dLA46C03RT014_527155, s13dLA46D02RT005_527165	NCBI NR 20070520;	ABE94650	89	hypothetical protein MtrDRAFT_AC141114g11v2 [Medicago truncatula]	89	2e-16
LRT_UG_00077	603	Contig, from s13dLA08D11RT094_522557, s13dLA51B07RT031_527713, s13dLA02E09RT071_521907, s13dLA15F08RT075_523635, s13dLA25C02RT006_524751, s13dLA35A08RT032_525699	NCBI NR 20070520;	AAQ18141	141	poly(A)-binding protein C-terminal interacting protein 6 [Cucumis sativus]	141	4e-32
LRT_UG_00078	515	Contig, from s13dLA55F06RT019_528237, s13dLA32E08RT028_526477, s13dLA73G03RT010_530365, s13dLA76G10RT034_530719, s13dLA86A09RT040_531729, s13dLA15C12RT098_523599	NCBI NR 20070520;	EAY88688	254	hypothetical protein OsI_009921 [Oryza sativa (indica cultivar-group)]	98	1e-19
LRT_UG_00079	894	Contig, from s13dLA24B02RT007_524619, s13dLA25A10RT040_524729, s13dLA57H03RT009_528525, s13dLA53C03RT014_527951	NCBI NR 20070520;	AAM12880	221	GTP-binding protein [Helianthus annuus]	442	1e-122
LRT_UG_00080	595	Contig, from s13dLA50G10RT034_527673, s13dLA70H02RT001_530079	NCBI NR 20070520;	AAM12880	221	GTP-binding protein [Helianthus annuus]	404	1e-111
LRT_UG_00081	716	Contig, from s13dLA42A09RT040_526661, s13dLA81G03RT010_531253, s13dLA54C03RT014_528065, s13dLA71B07RT031_530109, s13dLA47E03RT012_527303, s13dLA51G10RT034_527793	NCBI NR 20070520;	ABI34274	648	IS10 transposase, putative [Lycopersicon esculentum]	104	6e-21
LRT_UG_00082	679	Contig, from s13dLA20A09RT040_524105, s13dLA06B11RT093_522329, s13dLA56G12RT042_528379, s13dLA44D12RT045_526957, s13dLA83G09RT034_531481, s13dLA47E12RT044_527317	NCBI NR 20070520;	AAM75351	179	extensin-like protein [Glycine max]	122	2e-26
LRT_UG_00083	608	Contig, from s13dLA10A01RT001_523077, s13dLA19D03RT030_522899, s13dLA35G04RT010_525779, s13dLA57C05RT022_528435, s13dLA68E12RT044_529827, s13dLA83H11RT041_531497	NCBI NR 20070520;	AAZ32865	117	thioredoxin h [Medicago sativa]	167	5e-40
LRT_UG_00084	517	Contig, from s13dLA40C04RT014_526309, s13dLA20G04RT010_524189, s13dLA62E03RT012_529093, s13dLA57G10RT034_528517, s13dLA87C12RT046_531895, s13dLA14A02RT017_523431	NCBI NR 20070520;	ABD28456	106	Ribosomal protein S21e [Medicago truncatula]	156	6e-37
LRT_UG_00085	682	Contig, from s13dLA52E10RT036_527887, s13dLA47E11RT044_527315, s13dLA60C05RT022_528823, s13dLA69F09RT035_529963, s13dLA86H04RT009_531833, s13dLA57E02RT004_528469	NCBI NR 20070520;	ABM30196	146	ribosomal large subunit structural protein [Brassica juncea]	274	3e-72
LRT_UG_00086	662	Contig, from s13dLA88H12RT041_532061, s13dLA80G04RT010_531151, s13dLA66C09RT038_529539, s13dLA47F07RT027_527321, s13dLA49H01RT001_527577, s13dLA39G12RT042_526271	NCBI NR 20070520;	CAB45651	285	putative plasma membrane intrinsic protein [Pisum sativum]	304	4e-81
LRT_UG_00087	1023	Contig, from s13dLA30F05RT019_525339, s13dLA65E05RT020_529447, s13dLA48A11RT048_527367, s13dLA20G06RT018_524193, s13dLA19D08RT074_522905, s13dLA03D08RT074_522021	NCBI NR 20070520;	AAR15081	231	translational elongation factor 1 subunit Bbeta [Pisum sativum]	238	5e-61
LRT_UG_00088	781	Contig, from s13dLA08H06RT060_522607, s13dLA32F05RT019_526487, s13dLA75G05RT018_530595, s13dLA37B08RT031_525953	NCBI NR 20070520;	O49886	172	Peptidyl-prolyl cis-trans isomerase (PPIase) (Rotamase) (Cyclophilin) (Cyclosporin A-binding protein)	316	1e-84
LRT_UG_00089	359	Contig, from s13dLA43B11RT047_526801, s13dLA09G10RT084_523059	NCBI NR 20070520;	O49886	172	Peptidyl-prolyl cis-trans isomerase (PPIase) (Rotamase) (Cyclophilin) (Cyclosporin A-binding protein)	100	3e-20
LRT_UG_00090	430	Contig, from s13dLA29E03RT012_525213, s13dLA46D03RT013_527167, s13dLA01D10RT090_521767, s13dLA59E08RT028_528739, s13dLA62A05RT024_529037, s13dLA64C02RT006_529307	NCBI NR 20070520;	NP_001068325	56	Os11g0634500 [Oryza sativa (japonica cultivar-group)]	126	4e-28
LRT_UG_00091	1031	Contig, from s13dLA60E05RT020_528853, s13dLA07F03RT031_522473, s13dLA64A02RT008_529271, s13dLA04F07RT063_522155, s13dLA82A12RT048_531285, s13dLA56C07RT030_528315	NCBI NR 20070520;	BAA33810	313	phi-1 [Nicotiana tabacum]	458	2e-127
LRT_UG_00092	504	Contig, from s13dLA67F11RT043_529719, s13dLA75A12RT048_530511, s13dLA28B11RT047_525051, s13dLA67C10RT038_529677, s13dLA45H03RT009_527111, s13dLA72G10RT034_530267	NCBI NR 20070520;	BAD19088	118	putative 60S ribosomal protein L39 [Oryza sativa (japonica cultivar-group)]	87	3e-16
LRT_UG_00093	578	Contig, from s13dLA02G06RT052_521939, s13dLA26E12RT044_524873, s13dLA06F03RT031_522377, s13dLA22C03RT014_524373, s13dLA15A09RT069_523565, s13dLA62G09RT034_529137	NCBI NR 20070520;	ABN12321	203	benzoquinone reductase [Gossypium hirsutum]	282	1e-74
LRT_UG_00094	554	Contig, from s13dLA84E10RT036_531553, s13dLA62H01RT001_529141, s13dLA64C04RT014_529311, s13dLA54G08RT026_528141, s13dLA23B08RT031_524497, s13dLA16F06RT059_522809	NCBI NR 20070520;	ABF66655	98	cold-induced PsAD2-like protein [Ammopiptanthus mongolicus]	77	3e-13
LRT_UG_00095	434	Contig, from s13dLA09F04RT043_523033, s13dLA84D08RT029_531537, s13dLA55H10RT033_528269, s13dLA41G09RT034_526631, s13dLA46B05RT023_527141, s13dLA85C12RT046_531651	NCBI NR 20070520;	NP_001056941	62	Os06g0172600 [Oryza sativa (japonica cultivar-group)]	106	3e-22
LRT_UG_00096	621	Contig, from s13dLA25F02RT003_524801, s13dLA88C10RT038_532005, s13dLA45H08RT025_527115, s13dLA14H04RT044_523539, s13dLA28A07RT032_525033		No Hit
LRT_UG_00097	573	Contig, from s13dLA19H01RT016_522945, s13dLA42A07RT032_526657, s13dLA57E01RT004_528467, s13dLA61A03RT016_528915, s13dLA54A10RT040_528041	NCBI NR 20070520;	ABA40437	191	40S ribosomal protein S7-like protein [Solanum tuberosum]	289	6e-77
LRT_UG_00098	827	Contig, from s13dLA66C08RT030_529537, s13dLA82A01RT008_531279, s13dLA41B09RT039_526553, s13dLA42D09RT037_526709, s13dLA12H08RT076_523421	NCBI NR 20070520;	ABE93742	139	Actin-binding, cofilin/tropomyosin type [Medicago truncatula]	267	7e-70
LRT_UG_00099	571	Contig, from s13dLA32A09RT040_526413, s13dLA28C05RT022_525059, s13dLA06C08RT066_522343, s13dLA58E06RT020_528613, s13dLA08H09RT080_522609	NCBI NR 20070520;	ABO82668	117	Proteinase inhibitor I25, cystatin [Medicago truncatula]	123	7e-27
LRT_UG_00100	627	Contig, from s13dLA07H10RT092_522507, s13dLA57E10RT036_528481, s13dLA50F08RT027_527655, s13dLA34H07RT025_525687, s13dLA79F07RT027_531041	NCBI NR 20070520;	AAF98579	491	Contains similarity to PIR7A protein from Oryza sativa gb|Z34271 and contains an alpha/beta hydrolase fold PF|00561. [Arabidopsis thaliana]	61	4e-08
LRT_UG_00101	744	Contig, from s13dLA04G05RT040_522163, s13dLA66G12RT042_529621, s13dLA15A08RT065_523563, s13dLA77B12RT047_530767, s13dLA28E08RT028_525097	NCBI NR 20070520;	P52778	156	Protein LlR18A (LlPR10.1A)	291	4e-77
LRT_UG_00102	367	Contig, from s13dLA35B08RT031_525713, s13dLA20D01RT005_524139, s13dLA06A10RT081_522313, s13dLA54C12RT046_528075, s13dLA02G12RT100_521947		No Hit
LRT_UG_00103	972	Contig, from s13dLA68F08RT027_529839, s13dLA23G09RT034_524589, s13dLA42E11RT044_526727, s13dLA56B07RT031_528301, s13dLA62E12RT044_529107	NCBI NR 20070520;	NP_001061550	258	Os08g0326400 [Oryza sativa (japonica cultivar-group)]	415	2e-114
LRT_UG_00104	567	Contig, from s13dLA65G04RT010_529477, s13dLA31D08RT029_525427, s13dLA39C12RT046_526207, s13dLA63H09RT033_529265	NCBI NR 20070520;	P43280	393	S-adenosylmethionine synthetase 1 (Methionine adenosyltransferase 1) (AdoMet synthetase 1)	196	7e-49
LRT_UG_00105	581	Contig, from s13dLA63A11RT048_529167, s13dLA02E01RT006_521899, s13dLA06C01RT002_522333, s13dLA27B05RT023_524917, s13dLA56F07RT027_528359	NCBI NR 20070520;	BAB86890	285	syringolide-induced protein 19-1-5 [Glycine max]	285	2e-75
LRT_UG_00106	602	Contig, from s13dLA18D06RT058_523837, s13dLA66B11RT047_529527, s13dLA20C06RT022_524131, s13dLA54E07RT028_528105, s13dLA36D05RT021_525849	NCBI NR 20070520;	AAG00242	98	F1N21.17 [Arabidopsis thaliana]	153	1e-35
LRT_UG_00107	931	Contig, from s13dLA70D01RT005_530035, s13dLA55D02RT005_528197, s13dLA33E08RT028_525547, s13dLA42H06RT017_526765, s13dLA29G12RT042_525255	NCBI NR 20070520;	ABE86462	199	Protein of unknown function DUF567 [Medicago truncatula]	300	1e-79
LRT_UG_00108	1067	Contig, from s13dLA40B07RT031_526301, s13dLA32C05RT022_526441, s13dLA41E01RT004_526591, s13dLA06D06RT058_522355, s13dLA05H03RT032_522289	NCBI NR 20070520;	P09186	857	Seed lipoxygenase-3 (L-3)	448	2e-124
LRT_UG_00109	641	Contig, from s13dLA10D03RT030_523123, s13dLA78B12RT047_530891, s13dLA03D02RT026_522015, s13dLA59A07RT032_528677, s13dLA39D11RT045_526223	NCBI NR 20070520;	ABE82131	115	Plant lipid transfer protein/Par allergen [Medicago truncatula]	169	9e-41
LRT_UG_00110	1152	Contig, from s13dLA23D04RT013_524529, s13dLA43A12RT048_526785, s13dLA17E05RT039_523729, s13dLA33F02RT003_525557, s13dLA62D01RT005_529081	NCBI NR 20070520;	CAB77055	235	putative TFIIIA (or kruppel)-like zinc finger protein [Medicago sativa subsp. x varia]	180	2e-43
LRT_UG_00111	571	Contig, from s13dLA83H12RT041_531499, s13dLA31G04RT010_525461, s13dLA25B02RT007_524737, s13dLA61A06RT024_528921, s13dLA19D12RT102_522909		No Hit
LRT_UG_00112	301	Contig, from s13dLA68A07RT032_529753, s13dLA16B03RT029_522747, s13dLA60A11RT048_528803, s13dLA43C02RT006_526807		No Hit
LRT_UG_00113	743	Contig, from s13dLA55E01RT004_528213, s13dLA72H03RT009_530271, s13dLA61G12RT042_529017, s13dLA46H12RT041_527239, s13dLA28A03RT016_525027	NCBI NR 20070520;	NP_001078597	116	unknown protein [Arabidopsis thaliana]	82	3e-14
LRT_UG_00114	623	Contig, from s13dLA22C01RT006_524371, s13dLA63F04RT011_529231, s13dLA68H07RT025_529867, s13dLA59F01RT003_528747, s13dLA43F03RT011_526863	NCBI NR 20070520;	CAB09665	145	NAP16kDa protein [Arabidopsis thaliana]	58	4e-07
LRT_UG_00115	743	Contig, from s13dLA65D02RT005_529433, s13dLA11E09RT071_523271, s13dLA45G11RT042_527105, s13dLA43E01RT004_526847, s13dLA87F09RT035_531945	NCBI NR 20070520;	ABE84890	182	Wound-induced WI12 [Medicago truncatula]	211	5e-53
LRT_UG_00116	1019	Contig, from s13dLA13D11RT094_522667, s13dLA19C10RT082_522895, s13dLA81B11RT047_531185, s13dLA35B01RT007_525705, s13dLA40G08RT026_526383	NCBI NR 20070520;	BAA25187	237	ARG10 [Vigna radiata]	403	1e-110
LRT_UG_00117	604	Contig, from s13dLA08B01RT009_522525, s13dLA52D01RT005_527859, s13dLA09D12RT102_523013, s13dLA25C07RT030_524759, s13dLA59A10RT040_528683	NCBI NR 20070520;	CAB45651	285	putative plasma membrane intrinsic protein [Pisum sativum]	240	4e-62
LRT_UG_00118	593	Contig, from s13dLA36B03RT015_525813, s13dLA57E04RT012_528471, s13dLA03F10RT091_522051, s13dLA58B07RT031_528563, s13dLA04C09RT070_522113	NCBI NR 20070520;	NP_173266	207	ATNUDT4 (Arabidopsis thaliana Nudix hydrolase homolog 4); hydrolase	200	4e-50
LRT_UG_00119	656	Contig, from s13dLA18F02RT027_523873, s13dLA30E11RT044_525329, s13dLA32A07RT032_526409, s13dLA39F10RT035_526253, s13dLA22G11RT042_524453	NCBI NR 20070520;	ABM53472	159	eIF5A [Rosa chinensis]	305	2e-81
LRT_UG_00120	634	Contig, from s13dLA41B11RT047_526555, s13dLA15A04RT033_523557, s13dLA10F10RT091_523163, s13dLA78A03RT016_530861, s13dLA49F11RT043_527557	NCBI NR 20070520;	AAO73546	450	alpha-tubulin [Ceratopteris richardii]	320	3e-86
LRT_UG_00121	762	Contig, from s13dLA54A04RT016_528033, s13dLA32G12RT042_526511, s13dLA69E11RT044_529949, s13dLA88A03RT016_531985, s13dLA03E10RT083_522033	NCBI NR 20070520;	BAD43668	163	unknown protein [Arabidopsis thaliana]	63	1e-08
LRT_UG_00122	718	Contig, from s13dLA29F08RT027_525239, s13dLA78H02RT001_530963, s13dLA47F10RT035_527325, s13dLA82B06RT023_531295, s13dLA22G06RT018_524447	NCBI NR 20070520;	ABO79321	137	Ribosomal protein S24e [Medicago truncatula]	236	1e-60
LRT_UG_00123	708	Contig, from s13dLA49B09RT039_527495, s13dLA51A08RT032_527697, s13dLA59A05RT024_528673, s13dLA60D04RT013_528835, s13dLA83C01RT006_531419	NCBI NR 20070520;	ABE82281	143	Ribosomal protein S9 [Medicago truncatula]	270	6e-71
LRT_UG_00124	652	Contig, from s13dLA57C04RT014_528433, s13dLA19E11RT087_522917, s13dLA38D06RT021_526089, s13dLA44F10RT035_526983	NCBI NR 20070520;	ABE90224	369	Blue (type 1) copper domain; O-methyltransferase, family 2; Dimerisation [Medicago truncatula]	240	6e-62
LRT_UG_00125	851	Contig, from s13dLA78A01RT008_530857, s13dLA47G01RT002_527329, s13dLA51G02RT002_527785, s13dLA69B08RT031_529907	NCBI NR 20070520;	O80402	361	S-adenosylmethionine decarboxylase proenzyme (AdoMetDC) (SamDC) [Contains: S-adenosylmethionine decarboxylase alpha chain; S-adenosylmethionine decarboxylase beta chain]	180	9e-44
LRT_UG_00126	643	Contig, from s13dLA09C07RT054_522993, s13dLA86F07RT027_531803, s13dLA67B07RT031_529661, s13dLA53B04RT015_527937	NCBI NR 20070520;	AAA86952	135	ribosomal protein L27 homolog	228	3e-58
LRT_UG_00127	725	Contig, from s13dLA23F12RT043_524575, s13dLA59A03RT016_528669, s13dLA67H12RT041_529743, s13dLA81C07RT030_531193	NCBI NR 20070520;	P49215	144	40S ribosomal protein S17	210	1e-52
LRT_UG_00128	663	Contig, from s13dLA68B11RT047_529775, s13dLA38A07RT032_526045, s13dLA53G04RT010_528013, s13dLA73B05RT023_530309	NCBI NR 20070520;	P82353	68	Nonspecific lipid-transfer protein 2 (LTP 2)	104	4e-21
LRT_UG_00129	687	Contig, from s13dLA17B05RT045_523687, s13dLA46A03RT016_527119, s13dLA35D09RT037_525737, s13dLA40E11RT044_526355	NCBI NR 20070520;	NP_197221	130	unknown protein [Arabidopsis thaliana]	250	8e-65
LRT_UG_00130	723	Contig, from s13dLA11G12RT100_523309, s13dLA62F09RT035_529121, s13dLA81H05RT017_531265, s13dLA54D07RT029_528089	NCBI NR 20070520;	ABO80199	154	Ribosomal L23 protein; Ribosomal protein L23, N-terminal [Medicago truncatula]	232	2e-59
LRT_UG_00131	615	Contig, from s13dLA29C01RT006_525179, s13dLA63B06RT023_529179, s13dLA21A03RT016_524211, s13dLA47D11RT045_527297	NCBI NR 20070520;	O81361	221	40S ribosomal protein S8	263	4e-69
LRT_UG_00132	505	Contig, from s13dLA14E01RT006_523489, s13dLA17E03RT023_523725, s13dLA78A11RT048_530869, s13dLA17G09RT072_523765	NCBI NR 20070520;	BAD28041	178	hypothetical protein [Oryza sativa (japonica cultivar-group)]	50	4e-05
LRT_UG_00133	498	Contig, from s13dLA18G10RT084_523895, s13dLA24F01RT003_524673, s13dLA83D08RT029_531439, s13dLA33D10RT037_525531	NCBI NR 20070520;	ABE93033	64	hypothetical protein MtrDRAFT_AC136139g5v2 [Medicago truncatula]	121	2e-26
LRT_UG_00134	785	Contig, from s13dLA29C12RT046_525195, s13dLA30B12RT047_525289, s13dLA81B06RT023_531181, s13dLA58C04RT014_528577	NCBI NR 20070520;	Q9M5M1	159	40S ribosomal protein S11	284	4e-75
LRT_UG_00135	439	Contig, from s13dLA07B06RT057_522421, s13dLA18D01RT010_523829, s13dLA71E01RT004_530133, s13dLA34D11RT045_525645	NCBI NR 20070520;	ABP03516	69	Protein of unknown function DUF1070 [Medicago truncatula]	42	0.006
LRT_UG_00136	756	Contig, from s13dLA67D05RT021_529687, s13dLA63C10RT038_529195, s13dLA12H02RT028_523413, s13dLA72E02RT004_530241	NCBI NR 20070520;	AAF33785	139	cold acclimation responsive protein BudCAR5 [Medicago sativa]	144	4e-33
LRT_UG_00137	748	Contig, from s13dLA05D11RT094_522247, s13dLA41G05RT018_526625, s13dLA43C11RT046_526823, s13dLA72B05RT023_530193	NCBI NR 20070520;	AAA86952	135	ribosomal protein L27 homolog	228	4e-58
LRT_UG_00138	725	Contig, from s13dLA16E06RT051_522795, s13dLA38E02RT004_526099, s13dLA30H12RT041_525373, s13dLA80H06RT017_531157	NCBI NR 20070520;	AAL29690	131	profilin [Solanum lycopersicum]	218	2e-55
LRT_UG_00139	450	Contig, from s13dLA82H10RT033_531385, s13dLA59H01RT001_528777, s13dLA54E08RT028_528107, s13dLA43D12RT045_526845	NCBI NR 20070520;	NP_001068325	56	Os11g0634500 [Oryza sativa (japonica cultivar-group)]	124	9e-28
LRT_UG_00140	189	Contig, from s13dLA85D06RT021_531659, s13dLA41D11RT045_526587, s13dLA27F03RT011_524979, s13dLA36H02RT001_525909	NCBI NR 20070520;	XP_453843	144	unnamed protein product [Kluyveromyces lactis]	74	2e-12
LRT_UG_00141	206	Contig, from s13dLA37B09RT039_525955, s13dLA64F04RT011_529359, s13dLA23C01RT006_524505, s13dLA59E06RT020_528735	NCBI NR 20070520;	ABG66307	266	CCR4 associated factor 1-related protein [Capsicum annuum]	70	4e-11
LRT_UG_00142	298	Contig, from s13dLA38A08RT032_526047, s13dLA12G05RT040_523403, s13dLA41C08RT030_526567	NCBI NR 20070520;	NP_001048171	311	Os02g0757100 [Oryza sativa (japonica cultivar-group)]	95	7e-19
LRT_UG_00143	662	Contig, from s13dLA27C05RT022_524929, s13dLA01G09RT072_521809, s13dLA27E11RT044_524975, s13dLA56E12RT044_528349	NCBI NR 20070520;	ABP03675	121	Blue (type 1) copper domain [Medicago truncatula]	173	7e-42
LRT_UG_00144	600	Contig, from s13dLA18E03RT023_523855, s13dLA83F11RT043_531469, s13dLA13C02RT018_522639, s13dLA21A02RT008_524209	NCBI NR 20070520;	ABA40437	191	40S ribosomal protein S7-like protein [Solanum tuberosum]	305	1e-81
LRT_UG_00145	486	Contig, from s13dLA12C07RT054_523357, s13dLA03C09RT070_522007, s13dLA02E12RT099_521911	NCBI NR 20070520;	ABO83697	335	Haem peroxidase, plant/fungal/bacterial [Medicago truncatula]	95	1e-18
LRT_UG_00146	574	Contig, from s13dLA03A04RT033_521969, s13dLA05E06RT051_522255, s13dLA16D10RT090_522781, s13dLA10B09RT077_523101	NCBI NR 20070520;	P32289	356	Glutamine synthetase nodule isozyme (Glutamate--ammonia ligase) (GS)	265	1e-69
LRT_UG_00147	627	Contig, from s13dLA08B05RT045_522529, s13dLA20D08RT029_524145, s13dLA63A07RT032_529159, s13dLA06C04RT034_522337	NCBI NR 20070520;	Q9M5M7	220	60S ribosomal protein L10	399	5e-110
LRT_UG_00148	579	Contig, from s13dLA55C05RT022_528185, s13dLA15H03RT032_523653, s13dLA10C02RT018_523107, s13dLA56C04RT014_528313	NCBI NR 20070520;	NP_567596	81	unknown protein [Arabidopsis thaliana]	132	2e-29
LRT_UG_00149	1058	Contig, from s13dLA08D09RT078_522553, s13dLA11D06RT058_523249, s13dLA69A05RT024_529885, s13dLA18F03RT031_523875	NCBI NR 20070520;	AAQ84167	301	isopentenyl pyrophosphate isomerase [Pueraria montana var. lobata]	461	3e-128
LRT_UG_00150	810	Contig, from s13dLA55A12RT048_528161, s13dLA31B07RT031_525397, s13dLA49F05RT019_527547, s13dLA11C05RT038_523233	NCBI NR 20070520;	CAA72315	187	putative 21kD protein precursor [Medicago sativa subsp. x varia]	282	3e-74
LRT_UG_00151	639	Contig, from s13dLA11H02RT028_523311, s13dLA86F12RT043_531809, s13dLA30G08RT026_525355, s13dLA42C12RT046_526695	NCBI NR 20070520;	P46297	142	40S ribosomal protein S23 (S12)	287	4e-76
LRT_UG_00152	677	Contig, from s13dLA40H09RT033_526393, s13dLA57D10RT037_528463, s13dLA06H12RT104_522405, s13dLA40B10RT039_526305	NCBI NR 20070520;	AAC49370	102	non-specific lipid transfer-like protein	114	5e-24
LRT_UG_00153	977	Contig, from s13dLA52A08RT032_527819, s13dLA52D06RT021_527869, s13dLA80H11RT041_531163, s13dLA85B01RT007_531611	NCBI NR 20070520;	AAG34805	221	glutathione S-transferase GST 15 [Glycine max]	300	1e-79
LRT_UG_00154	620	Contig, from s13dLA87H07RT025_531975, s13dLA76G07RT026_530715, s13dLA21G08RT026_524313, s13dLA62F06RT019_529117	NCBI NR 20070520;	NP_001052179	157	Os04g0181100 [Oryza sativa (japonica cultivar-group)]	159	1e-37
LRT_UG_00155	633	Contig, from s13dLA02A10RT081_521839, s13dLA18H04RT044_523903, s13dLA75A07RT032_530501, s13dLA48B09RT039_527379		No Hit
LRT_UG_00156	574	Contig, from s13dLA62A03RT016_529035, s13dLA87A12RT048_531863, s13dLA89H12RT041_532177, s13dLA53D02RT005_527965	NCBI NR 20070520;	NP_567476	116	RALFL33 (RALF-LIKE 33) [Arabidopsis thaliana]	128	2e-28
LRT_UG_00157	616	Contig, from s13dLA05F05RT047_522263, s13dLA44G12RT042_526997, s13dLA08E10RT083_522575, s13dLA57G01RT002_528507	NCBI NR 20070520;	P62302	151	40S ribosomal protein S13	294	3e-78
LRT_UG_00158	592	Contig, from s13dLA39A04RT016_526159, s13dLA46G09RT034_527223, s13dLA02D10RT090_521893, s13dLA11B09RT077_523221	NCBI NR 20070520;	ABD32591	80	conserved hypothetical protein [Medicago truncatula]	77	7e-13
LRT_UG_00159	764	Contig, from s13dLA52F02RT003_527891, s13dLA16H10RT092_522849, s13dLA12H12RT104_523429	NCBI NR 20070520;	ABE84969	213	Ribosomal protein L19e [Medicago truncatula]	335	1e-90
LRT_UG_00160	612	Contig, from s13dLA02G04RT036_521935, s13dLA50A04RT016_527591, s13dLA23H12RT041_524607, s13dLA38G02RT002_526131	NCBI NR 20070520;	BAA89423	343	allyl alcohol dehydrogenase [Nicotiana tabacum]	285	1e-75
LRT_UG_00161	655	Contig, from s13dLA42D04RT013_526701, s13dLA84F08RT027_531565, s13dLA10H03RT032_523183, s13dLA25D11RT045_524783	NCBI NR 20070520;	ABJ99761	254	PHD4 [Medicago truncatula]	250	4e-65
LRT_UG_00162	685	Contig, from s13dLA46D11RT045_527179, s13dLA01C11RT086_521753, s13dLA58A09RT040_528549, s13dLA61A04RT016_528917	NCBI NR 20070520;	AAP69867	236	glutathione peroxidase 1 [Lotus japonicus]	306	7e-82
LRT_UG_00163	621	Contig, from s13dLA22F08RT027_524431, s13dLA76B01RT007_530635, s13dLA72G06RT018_530261, s13dLA64C05RT022_529313	NCBI NR 20070520;	P35694	283	Brassinosteroid-regulated protein BRU1 precursor	337	4e-91
LRT_UG_00164	732	Contig, from s13dLA12C01RT002_523349, s13dLA07B03RT029_522417, s13dLA55F05RT019_528235, s13dLA31G08RT026_525467	NCBI NR 20070520;	ABA40430	148	ribosomal protein L27a-like protein [Solanum tuberosum]	280	6e-74
LRT_UG_00165	565	Contig, from s13dLA39B09RT039_526187, s13dLA20H07RT025_524203, s13dLA54B07RT031_528051, s13dLA68H01RT001_529859	NCBI NR 20070520;	CAA10129	78	hypothetical protein [Cicer arietinum]	146	8e-34
LRT_UG_00166	973	Contig, from s13dLA07E03RT023_522455, s13dLA47B09RT039_527265, s13dLA10B04RT041_523095, s13dLA25B03RT015_524739	NCBI NR 20070520;	P93788	198	Remorin (pp34)	157	1e-36
LRT_UG_00167	597	Contig, from s13dLA75F11RT043_530587, s13dLA27D12RT045_524959, s13dLA55F07RT027_528239, s13dLA55F12RT043_528249	NCBI NR 20070520;	BAA33810	313	phi-1 [Nicotiana tabacum]	171	3e-41
LRT_UG_00168	605	Contig, from s13dLA15D01RT010_523601, s13dLA06H04RT044_522399, s13dLA25H05RT017_524833, s13dLA86B11RT047_531749	NCBI NR 20070520;	O49884	112	60S ribosomal protein L30	230	4e-59
LRT_UG_00169	581	Contig, from s13dLA18A02RT017_523791, s13dLA06E09RT071_522371, s13dLA75A08RT032_530503, s13dLA75E03RT012_530557	NCBI NR 20070520;	AAZ20283	149	nucleoside diphosphate kinase I [Arachis hypogaea]	283	6e-75
LRT_UG_00170	539	Contig, from s13dLA77F04RT011_530815, s13dLA86H11RT041_531847, s13dLA31A06RT024_525381, s13dLA45A05RT024_527017	NCBI NR 20070520;	CAI48073	92	60S ribosomal protein L37a [Capsicum chinense]	187	4e-46
LRT_UG_00171	615	Contig, from s13dLA54D01RT005_528077, s13dLA69F10RT035_529965, s13dLA20E02RT004_524153	NCBI NR 20070520;	NP_191670	86	ARS27A (ARABIDOPSIS RIBOSOMAL PROTEIN S27); structural constituent of ribosome [Arabidopsis thaliana]	150	7e-35
LRT_UG_00172	581	Contig, from s13dLA02B01RT009_521843, s13dLA19F07RT063_522925, s13dLA35F02RT003_525763	NCBI NR 20070520;	BAA33810	313	phi-1 [Nicotiana tabacum]	157	4e-37
LRT_UG_00173	655	Contig, from s13dLA16D07RT062_522777, s13dLA66G01RT002_529601, s13dLA64F09RT035_529363	NCBI NR 20070520;	NP_186857	143	40S ribosomal protein S19 (RPS19A) [Arabidopsis thaliana]	259	1e-67
LRT_UG_00174	457	Contig, from s13dLA27E10RT036_524973, s13dLA74C02RT006_530417, s13dLA22F07RT027_524429		No Hit
LRT_UG_00175	582	Contig, from s13dLA30E09RT036_525325, s13dLA09A03RT021_522963, s13dLA42E09RT036_526725	NCBI NR 20070520;	NP_172188	112	60S ribosomal protein L35a (RPL35aA) [Arabidopsis thaliana]	215	1e-54
LRT_UG_00176	502	Contig, from s13dLA54A01RT008_528029, s13dLA87A06RT024_531855, s13dLA65E11RT044_529457	NCBI NR 20070520;	CAE54282	206	putative pyridine nucleotide-disulphide oxidoreductase [Triticum aestivum]	128	1e-28
LRT_UG_00177	848	Contig, from s13dLA32C10RT038_526447, s13dLA33B03RT015_525495, s13dLA43E02RT004_526849	NCBI NR 20070520;	ABA40437	191	40S ribosomal protein S7-like protein [Solanum tuberosum]	339	2e-91
LRT_UG_00178	607	Contig, from s13dLA65H04RT009_529497, s13dLA87E08RT028_531923, s13dLA68A04RT016_529749	NCBI NR 20070520;	YP_538797	333	RNA polymerase alpha subunit [Glycine max]	347	4e-94
LRT_UG_00179	1144	Contig, from s13dLA28C08RT030_525065, s13dLA81E02RT004_531221, s13dLA46C02RT006_527153	NCBI NR 20070520;	NP_188925	248	unknown protein [Arabidopsis thaliana]	361	4e-98
LRT_UG_00180	596	Contig, from s13dLA37C12RT046_525979, s13dLA47G04RT010_527331, s13dLA24D01RT005_524647	NCBI NR 20070520;	NP_176440	149	protease inhibitor/seed storage/lipid transfer protein (LTP) family protein [Arabidopsis thaliana]	119	2e-25
LRT_UG_00181	963	Contig, from s13dLA65G06RT018_529481, s13dLA24G09RT034_524703, s13dLA23E05RT020_524551	NCBI NR 20070520;	P13708	805	Sucrose synthase (Sucrose-UDP glucosyltransferase) (Nodulin-100)	473	6e-132
LRT_UG_00182	676	Contig, from s13dLA46G07RT026_527219, s13dLA85H10RT033_531715, s13dLA60F05RT019_528871	NCBI NR 20070520;	P17928	149	Calmodulin (CaM)	298	2e-79
LRT_UG_00183	604	Contig, from s13dLA19G05RT040_522935, s13dLA08F06RT059_522579, s13dLA53E05RT020_527981	NCBI NR 20070520;	ABP03519	102	hypothetical protein MtrDRAFT_AC155101g18v1 [Medicago truncatula]	80	8e-14
LRT_UG_00184	546	Contig, from s13dLA56C08RT030_528317, s13dLA78F01RT003_530947, s13dLA12F01RT014_523383	NCBI NR 20070520;	BAF03553	365	cysteine proteinase CP2 [Phaseolus vulgaris]	188	2e-46
LRT_UG_00185	446	Contig, from s13dLA49E05RT020_527527, s13dLA37B07RT031_525951, s13dLA88D01RT005_532007	NCBI NR 20070520;	Q09020	47	Wound-induced basic protein	91	1e-17
LRT_UG_00186	724	Contig, from s13dLA49A12RT048_527483, s13dLA69E08RT028_529945, s13dLA78E05RT020_530937	NCBI NR 20070520;	Q1S9I9	148	Probable histone H2B.1	183	1e-44
LRT_UG_00187	583	Contig, from s13dLA72D02RT005_530223, s13dLA18E09RT071_523865, s13dLA19F05RT047_522923	NCBI NR 20070520;	AAF15286	130	copper chaperone homolog CCH [Glycine max]	159	1e-37
LRT_UG_00188	802	Contig, from s13dLA80E01RT004_531119, s13dLA85F11RT043_531683, s13dLA55H01RT001_528261	NCBI NR 20070520;	BAD90697	287	plasma membrane intrinsic protein 2;1 [Mimosa pudica]	198	4e-49
LRT_UG_00189	809	Contig, from s13dLA35C09RT038_525721, s13dLA48B11RT047_527383, s13dLA33H07RT025_525581	NCBI NR 20070520;	P35130	152	Ubiquitin-conjugating enzyme E2-17 kDa (Ubiquitin-protein ligase) (Ubiquitin carrier protein)	315	2e-84
LRT_UG_00190	643	Contig, from s13dLA53D01RT005_527963, s13dLA66C04RT014_529531, s13dLA21D03RT013_524263	NCBI NR 20070520;	ABA93500	450	Adenosylhomocysteinase, putative, expressed [Oryza sativa (japonica cultivar-group)]	210	8e-53
LRT_UG_00191	501	Contig, from s13dLA39C07RT030_526199, s13dLA67F04RT011_529711, s13dLA79E05RT020_531027	NCBI NR 20070520;	ABO80202	65	hypothetical protein MtrDRAFT_AC139707g22v2 [Medicago truncatula]	102	9e-21
LRT_UG_00192	545	Contig, from s13dLA46C05RT022_527159, s13dLA51E05RT020_527747, s13dLA35D05RT021_525731	NCBI NR 20070520;	ABE81487	70	hypothetical protein MtrDRAFT_AC137510g19v1 [Medicago truncatula]	118	2e-25
LRT_UG_00193	477	Contig, from s13dLA78H10RT033_530969, s13dLA79C04RT014_531003, s13dLA09F06RT059_523037	NCBI NR 20070520;	NP_001046198	61	Os02g0197400 [Oryza sativa (japonica cultivar-group)]	83	3e-15
LRT_UG_00194	479	Contig, from s13dLA63F01RT003_529225, s13dLA23A08RT032_524483, s13dLA44A07RT032_526911	NCBI NR 20070520;	NP_001044256	71	Os01g0750800 [Oryza sativa (japonica cultivar-group)]	110	4e-23
LRT_UG_00195	610	Contig, from s13dLA60H09RT033_528911, s13dLA31A01RT008_525375, s13dLA49A09RT040_527481	NCBI NR 20070520;	S40239	155	ubiquitin/ribosomal protein S27a fusion protein - white lupine	258	2e-67
LRT_UG_00196	579	Contig, from s13dLA35B06RT023_525711, s13dLA17H09RT080_523783, s13dLA78E08RT028_530941	NCBI NR 20070520;	BAF50740	116	trypsin inhibitor [Apios americana]	140	5e-32
LRT_UG_00197	953	Contig, from s13dLA31F06RT019_525451, s13dLA39G11RT042_526269, s13dLA13H04RT044_522717	NCBI NR 20070520;	AAK07827	528	mitochondrial processing peptidase beta subunit [Cucumis melo]	409	1e-112
LRT_UG_00198	525	Contig, from s13dLA22C10RT038_524383, s13dLA78H12RT041_530973, s13dLA30C11RT046_525299	NCBI NR 20070520;	ABP03675	121	Blue (type 1) copper domain [Medicago truncatula]	194	2e-48
LRT_UG_00199	994	Contig, from s13dLA41B04RT015_526547, s13dLA72F11RT043_530259, s13dLA44A05RT024_526907	NCBI NR 20070520;	ABC69353	218	ethylene-responsive element-binding protein [Medicago truncatula]	114	1e-23
LRT_UG_00200	754	Contig, from s13dLA21F05RT019_524293, s13dLA89B07RT031_532081, s13dLA01G10RT084_521811	NCBI NR 20070520;	AAY96764	331	1,3-beta-D-glucanase [Phaseolus vulgaris]	220	6e-56
LRT_UG_00201	825	Contig, from s13dLA87H04RT009_531969, s13dLA16E03RT023_522789, s13dLA11H04RT044_523313	NCBI NR 20070520;	ABE92227	173	hypothetical protein MtrDRAFT_AC144731g13v2 [Medicago truncatula]	223	1e-56
LRT_UG_00202	1085	Contig, from s13dLA12B12RT101_523347, s13dLA89G12RT042_532161	NCBI NR 20070520;	CAA05979	388	adenine nucleotide translocator [Lupinus albus]	611	2e-173
LRT_UG_00203	1514	Contig, from s13dLA14F02RT027_523507, s13dLA11G06RT052_523305, s13dLA51B11RT047_527717	NCBI NR 20070520;	NP_567076	436	magnesium transporter CorA-like family protein [Arabidopsis thaliana]	513	1e-143
LRT_UG_00204	136	Contig, from s13dLA57B12RT047_528427, s13dLA86H05RT017_531835, s13dLA02G11RT088_521945	NCBI NR 20070520;	BAA10929	530	cytochrome P450 like_TBP [Nicotiana tabacum]	64	2e-09
LRT_UG_00205	975	Contig, from s13dLA49G12RT042_527575, s13dLA21H04RT009_524321, s13dLA28D11RT045_525087	NCBI NR 20070520;	NP_564061	206	unknown protein [Arabidopsis thaliana]	255	4e-66
LRT_UG_00206	539	Contig, from s13dLA79B03RT015_530991, s13dLA15H11RT096_523659, s13dLA88H05RT017_532057	NCBI NR 20070520;	1101277A	102	histone H4	153	4e-36
LRT_UG_00207	893	Contig, from s13dLA04A11RT085_522087, s13dLA68H09RT033_529871, s13dLA32G11RT042_526509	NCBI NR 20070520;	NP_568788	148	UBC10 (ubiquitin-conjugating enzyme 10); ubiquitin-protein ligase [Arabidopsis thaliana]	308	3e-82
LRT_UG_00208	502	Contig, from s13dLA31D06RT021_525425, s13dLA18C03RT022_523817, s13dLA67B04RT015_529657	NCBI NR 20070520;	ABO78280	36	hypothetical protein MtrDRAFT_AC122722g49v2 [Medicago truncatula]	64	3e-09
LRT_UG_00209	776	Contig, from s13dLA29F04RT011_525231, s13dLA42G12RT042_526759	NCBI NR 20070520;	NP_194443	113	eukaryotic translation initiation factor SUI1, putative [Arabidopsis thaliana]	213	8e-54
LRT_UG_00210	571	Contig, from s13dLA27H09RT033_525019, s13dLA38C05RT022_526071, s13dLA75G02RT002_530589	NCBI NR 20070520;	AAC97524	79	protease inhibitor [Glycine max]	94	5e-18
LRT_UG_00211	783	Contig, from s13dLA15E08RT067_523619, s13dLA34G11RT042_525681, s13dLA02D06RT058_521885	NCBI NR 20070520;	CAE54085	166	superoxide dismutase [Fagus sylvatica]	294	4e-78
LRT_UG_00212	403	Contig, from s13dLA30B03RT015_525281, s13dLA75H03RT009_530603, s13dLA12D03RT030_523361	NCBI NR 20070520;	NP_566070	73	AGP16 (ARABINOGALACTAN PROTEIN 16) [Arabidopsis thaliana]	53	4e-06
LRT_UG_00213	422	Contig, from s13dLA13F03RT031_522693, s13dLA88F11RT043_532043, s13dLA67B03RT015_529655		No Hit
LRT_UG_00214	300	Contig, from s13dLA48G02RT002_527443, s13dLA40B02RT007_526295, s13dLA71G11RT042_530153		No Hit
LRT_UG_00215	990	Contig, from s13dLA70A04RT016_530007, s13dLA16B06RT057_522753, s13dLA52F11RT043_527901	NCBI NR 20070520;	AAZ04048	53	photosystem II protein I [Ranunculus macranthus]	84	8e-15
LRT_UG_00216	408	Contig, from s13dLA86G10RT034_531825, s13dLA10B01RT009_523091, s13dLA23A04RT016_524479	NCBI NR 20070520;	NP_001056941	62	Os06g0172600 [Oryza sativa (japonica cultivar-group)]	104	1e-21
LRT_UG_00217	722	Contig, from s13dLA41E09RT036_526599, s13dLA19G10RT084_522941	NCBI NR 20070520;	ABE82951	259	Translation protein SH3-like [Medicago truncatula]	466	8e-130
LRT_UG_00218	388	Contig, from s13dLA23A12RT048_524489, s13dLA50C06RT022_527623, s13dLA48E02RT004_527421		No Hit
LRT_UG_00219	1140	Contig, from s13dLA45A07RT032_527021, s13dLA64E11RT044_529351, s13dLA21C01RT006_524247	NCBI NR 20070520;	ABE80092	292	Beta-Ig-H3/fasciclin [Medicago truncatula]	354	5e-96
LRT_UG_00220	365	Contig, from s13dLA14B11RT093_523457, s13dLA30F02RT003_525333, s13dLA13A10RT081_522619		No Hit
LRT_UG_00221	575	Contig, from s13dLA79G09RT034_531053, s13dLA12H04RT044_523417, s13dLA12H09RT080_523423	NCBI NR 20070520;	NP_200465	60	AGP14 (ARABINOGALACTAN PROTEIN 14) [Arabidopsis thaliana]	60	8e-08
LRT_UG_00222	680	Contig, from s13dLA16A07RT053_522735, s13dLA38B06RT023_526061, s13dLA83D12RT045_531441	NCBI NR 20070520;	YP_173421	216	hypothetical protein NitaMp079 [Nicotiana tabacum]	313	6e-84
LRT_UG_00223	643	Contig, from s13dLA16C02RT018_522759, s13dLA24F03RT011_524675, s13dLA32C02RT006_526439	NCBI NR 20070520;	NP_189949	200	nodulin, putative [Arabidopsis thaliana]	183	8e-45
LRT_UG_00224	622	Contig, from s13dLA27H08RT025_525017, s13dLA43F02RT003_526861, s13dLA25F10RT035_524811	NCBI NR 20070520;	ABE90962	104	Dimeric alpha-beta barrel [Medicago truncatula]	172	1e-41
LRT_UG_00225	581	Contig, from s13dLA37A11RT048_525939, s13dLA14E08RT067_523497, s13dLA73B04RT015_530307	NCBI NR 20070520;	NP_001047997	135	Os02g0727500 [Oryza sativa (japonica cultivar-group)]	120	6e-26
LRT_UG_00226	587	Contig, from s13dLA10D06RT058_523127, s13dLA15D03RT030_523603, s13dLA52A11RT048_527825	NCBI NR 20070520;	P40590	120	60S ribosomal protein L34	191	2e-47
LRT_UG_00227	733	Contig, from s13dLA19A10RT081_522869, s13dLA64A04RT016_529275, s13dLA49E02RT004_527523	NCBI NR 20070520;	ABC49719	139	actin depolymerizing factor-like protein [Arachis hypogaea]	263	8e-69
LRT_UG_00228	620	Contig, from s13dLA22D07RT029_524397, s13dLA09C06RT050_522991, s13dLA53G06RT018_528015	NCBI NR 20070520;	ABO80948	394	S-adenosylmethionine synthetase [Medicago truncatula]	358	2e-97
LRT_UG_00229	723	Contig, from s13dLA43G11RT042_526889, s13dLA12G04RT036_523401, s13dLA53C12RT046_527961	NCBI NR 20070520;	BAC23052	93	putative lipid transfer protein [Solanum tuberosum]	133	1e-29
LRT_UG_00230	1128	Contig, from s13dLA15D09RT078_523609, s13dLA37G08RT026_526025, s13dLA45H10RT033_527117	NCBI NR 20070520;	ABN08775	319	Glycoside hydrolase, family 19 [Medicago truncatula]	574	3e-162
LRT_UG_00231	802	Contig, from s13dLA29A07RT032_525151, s13dLA65H02RT001_529495, s13dLA63A09RT040_529163	NCBI NR 20070520;	NP_850376	182	RPL16A (ribosomal protein large subunit 16A); structural constituent of ribosome [Arabidopsis thaliana]	314	6e-84
LRT_UG_00232	618	Contig, from s13dLA21H08RT025_524329, s13dLA12D11RT094_523373, s13dLA44H09RT033_527007	NCBI NR 20070520;	ABA46755	224	unknown [Solanum tuberosum]	272	1e-71
LRT_UG_00233	593	Contig, from s13dLA56F02RT003_528351, s13dLA11A02RT017_523201, s13dLA38B05RT023_526059	NCBI NR 20070520;	CAD56220	181	ribosomal protein RL5 [Cicer arietinum]	312	7e-84
LRT_UG_00234	605	Contig, from s13dLA06A01RT001_522303, s13dLA87E05RT020_531917, s13dLA53H07RT025_528027	NCBI NR 20070520;	NP_189427	196	NQR (NADPH:QUINONE OXIDOREDUCTASE); FMN reductase [Arabidopsis thaliana]	255	2e-66
LRT_UG_00235	659	Contig, from s13dLA40H10RT033_526395, s13dLA51C08RT030_527721, s13dLA42B06RT023_526675	NCBI NR 20070520;	NP_568684	125	unknown protein [Arabidopsis thaliana]	178	4e-43
LRT_UG_00236	655	Contig, from s13dLA85D05RT021_531657, s13dLA56F04RT011_528355, s13dLA59E07RT028_528737	NCBI NR 20070520;	P12886	380	Alcohol dehydrogenase 1	382	1e-104
LRT_UG_00237	762	Contig, from s13dLA17D10RT090_523723, s13dLA13E10RT083_522683, s13dLA49G02RT002_527559	NCBI NR 20070520;	AAQ08191	160	eukaryotic translation initiation factor 5A isoform I [Hevea brasiliensis]	309	1e-82
LRT_UG_00238	657	Contig, from s13dLA76D06RT021_530667, s13dLA44C10RT038_526937, s13dLA23G01RT002_524577	NCBI NR 20070520;	NP_564289	174	unknown protein [Arabidopsis thaliana]	349	7e-95
LRT_UG_00239	581	Contig, from s13dLA08G10RT084_522601, s13dLA83B09RT039_531413, s13dLA16E12RT099_522805	NCBI NR 20070520;	ABD32809	110	Vacuolar (H+)-ATPase G subunit; KH, prokaryotic type [Medicago truncatula]	124	4e-27
LRT_UG_00240	626	Contig, from s13dLA52B07RT031_527837, s13dLA31D04RT013_525421	NCBI NR 20070520;	Q9M5L0	123	60S ribosomal protein L35	217	5e-55
LRT_UG_00241	595	Contig, from s13dLA08A01RT001_522511, s13dLA65A01RT008_529393, s13dLA81E01RT004_531219	NCBI NR 20070520;	NP_187800	207	ATRPS5A (RIBOSOMAL PROTEIN 5A); structural constituent of ribosome [Arabidopsis thaliana]	277	3e-73
LRT_UG_00242	639	Contig, from s13dLA78H01RT001_530961, s13dLA23D09RT037_524539, s13dLA31H03RT009_525473	NCBI NR 20070520;	AAB39638	240	SCOF-1 [Glycine max]	102	1e-20
LRT_UG_00243	691	Contig, from s13dLA82G03RT010_531363, s13dLA04D10RT090_522127, s13dLA49B08RT031_527493	NCBI NR 20070520;	ABA86966	253	triosephosphate isomerase [Glycine max]	319	1e-85
LRT_UG_00244	606	Contig, from s13dLA27B06RT023_524919, s13dLA56E11RT044_528347, s13dLA69F06RT019_529957	NCBI NR 20070520;	ABE82951	259	Translation protein SH3-like [Medicago truncatula]	375	1e-102
LRT_UG_00245	600	Contig, from s13dLA34G02RT002_525669, s13dLA17E11RT087_523735, s13dLA48B01RT007_527371	NCBI NR 20070520;	1101277A	102	histone H4	153	6e-36
LRT_UG_00246	646	Contig, from s13dLA01H10RT092_521821, s13dLA27A06RT024_524903, s13dLA04E03RT023_522135	NCBI NR 20070520;	NP_194973	122	ubiquinol-cytochrome C reductase complex 14 kDa protein, putative [Arabidopsis thaliana]	163	9e-39
LRT_UG_00247	728	Contig, from s13dLA70H11RT041_530089, s13dLA28G01RT002_525117, s13dLA50G06RT018_527667	NCBI NR 20070520;	AAS80139	138	arachidonic acid-induced DEA1 [Lycopersicon esculentum]	119	2e-25
LRT_UG_00248	674	Contig, from s13dLA08F10RT091_522585, s13dLA80E06RT020_531127, s13dLA69C02RT006_529911	NCBI NR 20070520;	NP_568788	148	UBC10 (ubiquitin-conjugating enzyme 10); ubiquitin-protein ligase [Arabidopsis thaliana]	308	2e-82
LRT_UG_00249	779	Contig, from s13dLA52D07RT029_527871, s13dLA70E04RT012_530051, s13dLA03B10RT089_521991	NCBI NR 20070520;	ABE82912	197	Ribosomal protein S4, bacterial and organelle form [Medicago truncatula]	341	3e-92
LRT_UG_00250	654	Contig, from s13dLA26C06RT022_524853, s13dLA89H07RT025_532171, s13dLA28D07RT029_525081	NCBI NR 20070520;	AAD47346	130	ribosomal protein S26 [Pisum sativum]	157	6e-37
LRT_UG_00251	617	Contig, from s13dLA12A02RT017_523325, s13dLA06A11RT085_522315, s13dLA59D08RT029_528715	NCBI NR 20070520;	ABE01401	260	14-3-3 protein [Camellia sinensis]	285	2e-75
LRT_UG_00252	887	Contig, from s13dLA82F10RT035_531355, s13dLA16A09RT069_522737, s13dLA31G10RT034_525469	NCBI NR 20070520;	ABE94075	189	Lipoxygenase, LH2 [Medicago truncatula]	248	4e-64
LRT_UG_00253	607	Contig, from s13dLA55D05RT021_528201, s13dLA27H11RT041_525021, s13dLA74D09RT037_530435	NCBI NR 20070520;	ABB29934	112	acidic ribosomal protein P1a-like [Solanum tuberosum]	116	1e-24
LRT_UG_00254	607	Contig, from s13dLA34G12RT042_525683, s13dLA53F01RT003_527995, s13dLA30D04RT013_525303	NCBI NR 20070520;	P09918	861	Seed lipoxygenase-3	266	6e-70
LRT_UG_00255	612	Contig, from s13dLA12D04RT042_523363, s13dLA82B07RT031_531297, s13dLA75B07RT031_530519	NCBI NR 20070520;	AAX77686	160	calcium-binding protein [Ambrosia artemisiifolia]	146	7e-34
LRT_UG_00256	617	Contig, from s13dLA09F03RT031_523031, s13dLA15H12RT104_523661, s13dLA34G06RT018_525675	NCBI NR 20070520;	CAI59992	182	hypothetical protein [Streptomyces tenjimariensis]	47	0.0008
LRT_UG_00257	630	Contig, from s13dLA72F07RT027_530253, s13dLA74E05RT020_530439, s13dLA35E05RT020_525747	NCBI NR 20070520;	AAD47346	130	ribosomal protein S26 [Pisum sativum]	161	2e-38
LRT_UG_00258	617	Contig, from s13dLA14H11RT096_523551, s13dLA65C09RT038_529427, s13dLA46H04RT009_527233	NCBI NR 20070520;	NP_199687	206	60S ribosomal protein L13A (RPL13aD) [Arabidopsis thaliana]	333	4e-90
LRT_UG_00259	811	Contig, from s13dLA33B09RT039_525505, s13dLA39G04RT010_526261, s13dLA42B10RT039_526681	NCBI NR 20070520;	NP_200679	204	ROC7 (rotamase CyP 7); peptidyl-prolyl cis-trans isomerase [Arabidopsis thaliana]	346	1e-93
LRT_UG_00260	683	Contig, from s13dLA37A03RT016_525927, s13dLA68B10RT039_529773, s13dLA37E12RT044_525999	NCBI NR 20070520;	ABA46763	143	unknown [Solanum tuberosum]	204	4e-51
LRT_UG_00261	971	Contig, from s13dLA18G12RT100_523899, s13dLA60E03RT012_528849, s13dLA26E02RT004_524865	NCBI NR 20070520;	BAB86894	203	syringolide-induced protein B13-1-9 [Glycine max]	184	8e-45
LRT_UG_00262	710	Contig, from s13dLA41B02RT007_526543, s13dLA46D08RT029_527175, s13dLA63C03RT014_529191	NCBI NR 20070520;	ABE77438	146	Ribosomal protein L24/L26 [Medicago truncatula]	252	1e-65
LRT_UG_00263	586	Contig, from s13dLA62D08RT029_529087, s13dLA14A03RT021_523433, s13dLA19A12RT097_522871	NCBI NR 20070520;	ABF18679	350	cysteine protease [Medicago sativa]	258	1e-67
LRT_UG_00264	722	Contig, from s13dLA50H11RT041_527687, s13dLA72C05RT022_530211, s13dLA59D12RT045_528723	NCBI NR 20070520;	NP_173692	152	PFL (POINTED FIRST LEAVES); structural constituent of ribosome [Arabidopsis thaliana]	270	8e-71
LRT_UG_00265	591	Contig, from s13dLA41F04RT011_526611, s13dLA09G02RT020_523047, s13dLA61C09RT038_528955	NCBI NR 20070520;	NP_567247	305	UBQ14 (ubiquitin 14); protein binding [Arabidopsis thaliana]	347	3e-94
LRT_UG_00266	574	Contig, from s13dLA29E09RT036_525223, s13dLA39F04RT011_526245, s13dLA87B05RT023_531869	NCBI NR 20070520;	ABE85750	328	Haem peroxidase, plant/fungal/bacterial [Medicago truncatula]	289	1e-76
LRT_UG_00267	720	Contig, from s13dLA14B10RT089_523455, s13dLA66D09RT037_529557, s13dLA47H09RT033_527349	NCBI NR 20070520;	YP_762252	684	RNA polymerase beta' subunit-1 [Morus indica]	448	1e-124
LRT_UG_00268	597	Contig, from s13dLA08F08RT075_522581, s13dLA89D10RT037_532113, s13dLA56F03RT011_528353	NCBI NR 20070520;	ABE88517	261	Ribosomal protein S3Ae [Medicago truncatula]	304	3e-81
LRT_UG_00269	622	Contig, from s13dLA22H01RT001_524455, s13dLA59G07RT026_528767, s13dLA53B08RT031_527941	NCBI NR 20070520;	O65735	359	Fructose-bisphosphate aldolase, cytoplasmic isozyme	183	7e-45
LRT_UG_00270	627	Contig, from s13dLA67E10RT036_529707, s13dLA06D05RT046_522353, s13dLA34G01RT002_525667	NCBI NR 20070520;	NP_001061550	258	Os08g0326400 [Oryza sativa (japonica cultivar-group)]	308	2e-82
LRT_UG_00271	588	Contig, from s13dLA04E02RT019_522133, s13dLA18B08RT073_523811, s13dLA67E03RT012_529701	NCBI NR 20070520;	BAD80840	319	2-hydroxyisoflavanone dehydratase [Glycine max]	241	2e-62
LRT_UG_00272	644	Contig, from s13dLA16G06RT052_522827, s13dLA47B03RT015_527259, s13dLA64C03RT014_529309	NCBI NR 20070520;	ABA40451	122	unknown [Solanum tuberosum]	208	3e-52
LRT_UG_00273	644	Contig, from s13dLA66D04RT013_529549, s13dLA11F03RT031_523281, s13dLA76C08RT030_530655	NCBI NR 20070520;	NP_001031527	173	ATOEP16-3; protein translocase [Arabidopsis thaliana]	211	3e-53
LRT_UG_00274	588	Contig, from s13dLA15F05RT047_523631, s13dLA75E05RT020_530561	NCBI NR 20070520;	AAG33924	115	auxin-repressed protein [Robinia pseudoacacia]	150	6e-35
LRT_UG_00275	505	Contig, from s13dLA57E12RT044_528485, s13dLA58G01RT002_528635	NCBI NR 20070520;	CAB86017	107	F1F0-ATPase inhibitor-like protein [Arabidopsis thaliana]	62	1e-08
LRT_UG_00276	662	Contig, from s13dLA10E12RT099_523151, s13dLA50C04RT014_527621	NCBI NR 20070520;	ABI84263	148	ubiquitin carrier-like protein [Arachis hypogaea]	310	3e-83
LRT_UG_00277	628	Contig, from s13dLA03G01RT008_522055, s13dLA70H05RT017_530081	NCBI NR 20070520;	NP_186857	143	40S ribosomal protein S19 (RPS19A) [Arabidopsis thaliana]	259	1e-67
LRT_UG_00278	502	Contig, from s13dLA17C08RT066_523707, s13dLA45D08RT029_527069	NCBI NR 20070520;	ABN46980	97	small molecular heat shock protein 10 [Nelumbo nucifera]	168	2e-40
LRT_UG_00279	659	Contig, from s13dLA89A09RT040_532071, s13dLA20C02RT006_524125	NCBI NR 20070520;	ABC75361	155	2-oxo acid dehydrogenase, lipoyl-binding site [Medicago truncatula]	273	8e-72
LRT_UG_00280	637	Contig, from s13dLA61C04RT014_528947, s13dLA67F10RT035_529717	NCBI NR 20070520;	NP_195713	136	histone H3.2 [Arabidopsis thaliana]	266	7e-70
LRT_UG_00281	621	Contig, from s13dLA60H02RT001_528901, s13dLA78C10RT038_530905	NCBI NR 20070520;	CAB71128	336	cationic peroxidase [Cicer arietinum]	208	3e-52
LRT_UG_00282	501	Contig, from s13dLA84G12RT042_531583, s13dLA01H03RT032_521815	NCBI NR 20070520;	P46269	72	Ubiquinol-cytochrome c reductase complex ubiquinone-binding protein QP-C (Ubiquinol-cytochrome c reductase complex 8.2 kDa protein)	112	7e-24
LRT_UG_00283	609	Contig, from s13dLA20D11RT045_524151, s13dLA36F06RT019_525881	NCBI NR 20070520;	ABA40467	134	glycoprotein-like protein [Solanum tuberosum]	221	2e-56
LRT_UG_00284	746	Contig, from s13dLA82D12RT045_531333, s13dLA79B07RT031_530995	NCBI NR 20070520;	NP_001058008	132	Os06g0602600 [Oryza sativa (japonica cultivar-group)]	183	1e-44
LRT_UG_00285	476	Contig, from s13dLA55G04RT010_528253, s13dLA66C06RT022_529535	NCBI NR 20070520;	AAA34366	105	ribosomal protein L41	215	7e-55
LRT_UG_00286	560	Contig, from s13dLA72A07RT032_530181, s13dLA56A03RT016_528277	NCBI NR 20070520;	ABE83327	237	DOMON [Medicago truncatula]	79	1e-13
LRT_UG_00287	706	Contig, from s13dLA79E09RT036_531033, s13dLA62G11RT042_529139	NCBI NR 20070520;	NP_850477	108	small nuclear ribonucleoprotein D2, putative / snRNP core protein D2, putative / Sm protein D2, putative [Arabidopsis thaliana]	188	2e-46
LRT_UG_00288	553	Contig, from s13dLA89F03RT011_532135, s13dLA10B03RT029_523093	NCBI NR 20070520;	NP_171957	143	MEE4 (maternal effect embryo arrest 4) [Arabidopsis thaliana]	265	1e-69
LRT_UG_00289	596	Contig, from s13dLA41D07RT029_526579, s13dLA09C10RT082_522997	NCBI NR 20070520;	ABB87132	192	translocon-associated protein beta family protein-like [Solanum tuberosum]	223	6e-57
LRT_UG_00290	500	Contig, from s13dLA49E04RT012_527525, s13dLA61C02RT006_528943		No Hit
LRT_UG_00291	549	Contig, from s13dLA52C03RT014_527845, s13dLA81E04RT012_531225	NCBI NR 20070520;	NP_171625	83	ozone-responsive stress-related protein, putative [Arabidopsis thaliana]	135	1e-30
LRT_UG_00292	550	Contig, from s13dLA72C04RT014_530209, s13dLA73E06RT020_530347	NCBI NR 20070520;	ABE88015	81	hypothetical protein MtrDRAFT_AC146791g14v2 [Medicago truncatula]	104	4e-21
LRT_UG_00293	615	Contig, from s13dLA29G06RT018_525247, s13dLA53C11RT046_527959	NCBI NR 20070520;	ABE80078	250	Beta-Ig-H3/fasciclin [Medicago truncatula]	256	7e-67
LRT_UG_00294	602	Contig, from s13dLA16E11RT087_522803, s13dLA76E07RT028_530681	NCBI NR 20070520;	AAD34458	153	Skp1 [Medicago sativa]	245	1e-63
LRT_UG_00295	638	Contig, from s13dLA32A08RT032_526411, s13dLA27F06RT019_524981	NCBI NR 20070520;	Q9M5L0	123	60S ribosomal protein L35	223	9e-57
LRT_UG_00296	737	Contig, from s13dLA25G11RT042_524827, s13dLA75D07RT029_530547	NCBI NR 20070520;	ABE84488	123	Plant lipid transfer/seed storage/trypsin-alpha amylase inhibitor [Medicago truncatula]	163	1e-38
LRT_UG_00297	625	Contig, from s13dLA19C07RT054_522893, s13dLA74E03RT012_530437	NCBI NR 20070520;	AAV85853	188	AT-rich element binding factor 3 [Pisum sativum]	301	2e-80
LRT_UG_00298	625	Contig, from s13dLA45A11RT048_527027, s13dLA30A06RT024_525267	NCBI NR 20070520;	AAG44839	455	putative Hs1pro-1-like receptor [Glycine max]	233	8e-60
LRT_UG_00299	623	Contig, from s13dLA10D07RT062_523129, s13dLA49G03RT010_527561	NCBI NR 20070520;	AAR83868	166	60S ribosomal protein L12 [Capsicum annuum]	303	6e-81
LRT_UG_00300	646	Contig, from s13dLA73G12RT042_530379, s13dLA86C08RT030_531757	NCBI NR 20070520;	AAM63041	117	unknown [Arabidopsis thaliana]	201	4e-50
LRT_UG_00301	621	Contig, from s13dLA14C10RT082_523471, s13dLA57H02RT001_528523	NCBI NR 20070520;	BAB86895	234	syringolide-induced protein B15-3-5 [Glycine max]	174	3e-42
LRT_UG_00302	626	Contig, from s13dLA13E09RT071_522681, s13dLA21F06RT019_524295	NCBI NR 20070520;	NP_191670	86	ARS27A (ARABIDOPSIS RIBOSOMAL PROTEIN S27); structural constituent of ribosome [Arabidopsis thaliana]	150	7e-35
LRT_UG_00303	595	Contig, from s13dLA33A12RT048_525491, s13dLA85G09RT034_531697	NCBI NR 20070520;	ABE88379	152	Nascent polypeptide-associated complex NAC [Medicago truncatula]	214	4e-54
LRT_UG_00304	706	Contig, from s13dLA85G02RT002_531687, s13dLA61G09RT034_529015	NCBI NR 20070520;	ABB36646	198	dehydration-responsive element binding protein 3 [Glycine max]	252	2e-65
LRT_UG_00305	603	Contig, from s13dLA34C10RT038_525631, s13dLA35C10RT038_525723	NCBI NR 20070520;	ABE82281	143	Ribosomal protein S9 [Medicago truncatula]	273	7e-72
LRT_UG_00306	548	Contig, from s13dLA76G03RT010_530709, s13dLA15D05RT046_523605	NCBI NR 20070520;	NP_564509	228	unknown protein [Arabidopsis thaliana]	307	3e-82
LRT_UG_00307	546	Contig, from s13dLA05C02RT018_522227, s13dLA12B08RT073_523339	NCBI NR 20070520;	NP_178239	156	unknown protein [Arabidopsis thaliana]	138	2e-31
LRT_UG_00308	636	Contig, from s13dLA83B02RT007_531403, s13dLA78D11RT045_530927	NCBI NR 20070520;	ABE90187	87	Splicing factor 3B subunit 10 [Medicago truncatula]	161	2e-38
LRT_UG_00309	623	Contig, from s13dLA47D04RT013_527289, s13dLA84A03RT016_531503	NCBI NR 20070520;	ABO78741	69	Protein translocase SEC61 complex gamma subunit [Medicago truncatula]	111	5e-23
LRT_UG_00310	604	Contig, from s13dLA69A12RT048_529897, s13dLA76D05RT021_530665	NCBI NR 20070520;	ABE88517	261	Ribosomal protein S3Ae [Medicago truncatula]	307	4e-82
LRT_UG_00311	595	Contig, from s13dLA35H10RT033_525795, s13dLA71A08RT032_530097	NCBI NR 20070520;	ABP03662	163	Calcium-binding EF-hand [Medicago truncatula]	198	2e-49
LRT_UG_00312	746	Contig, from s13dLA81H11RT041_531275, s13dLA69D05RT021_529929	NCBI NR 20070520;	NP_181137	411	U-box domain-containing protein [Arabidopsis thaliana]	159	2e-37
LRT_UG_00313	605	Contig, from s13dLA52A02RT008_527809, s13dLA45A06RT024_527019	NCBI NR 20070520;	ABE88873	215	Protein of unknown function DUF567 [Medicago truncatula]	321	2e-86
LRT_UG_00314	581	Contig, from s13dLA33F11RT043_525565, s13dLA45C10RT038_527057	NCBI NR 20070520;	P40590	120	60S ribosomal protein L34	191	2e-47
LRT_UG_00315	636	Contig, from s13dLA72A02RT008_530177, s13dLA64B11RT047_529301	NCBI NR 20070520;	P17614	560	ATP synthase subunit beta, mitochondrial precursor	217	5e-55
LRT_UG_00316	693	Contig, from s13dLA76D09RT037_530669, s13dLA75H09RT033_530613	NCBI NR 20070520;	ABO78396	136	Pyrophosphohydrolase MazG RS21-C6 [Medicago truncatula]	194	4e-48
LRT_UG_00317	555	Contig, from s13dLA81D09RT037_531211, s13dLA39G07RT026_526265	NCBI NR 20070520;	NP_680778	155	signal peptidase [Arabidopsis thaliana]	114	2e-24
LRT_UG_00318	611	Contig, from s13dLA40E10RT036_526353, s13dLA75G09RT034_530597	NCBI NR 20070520;	NP_001047525	232	Os02g0636700 [Oryza sativa (japonica cultivar-group)]	185	2e-45
LRT_UG_00319	623	Contig, from s13dLA77E03RT012_530801, s13dLA84D09RT037_531539	NCBI NR 20070520;	O81361	221	40S ribosomal protein S8	255	2e-66
LRT_UG_00320	631	Contig, from s13dLA07H08RT076_522505, s13dLA02A03RT021_521829	NCBI NR 20070520;	ABA55726	523	sulfoquinovosyldiacylglycerol synthase type 2 [Vigna unguiculata]	337	2e-91
LRT_UG_00321	618	Contig, from s13dLA76C10RT038_530657, s13dLA69C07RT030_529917	NCBI NR 20070520;	AAD11482	351	peroxidase precursor [Glycine max]	320	4e-86
LRT_UG_00322	607	Contig, from s13dLA68E08RT028_529819, s13dLA69G08RT026_529977	NCBI NR 20070520;	ABN08744	535	FAD linked oxidase, N-terminal [Medicago truncatula]	205	2e-51
LRT_UG_00323	578	Contig, from s13dLA56D06RT021_528327, s13dLA74G11RT042_530475	NCBI NR 20070520;	ABE81457	532	GRAS transcription factor [Medicago truncatula]	79	1e-13
LRT_UG_00324	629	Contig, from s13dLA75F02RT003_530571, s13dLA72A06RT024_530179	NCBI NR 20070520;	NP_198790	301	60S ribosomal protein L5 (RPL5B) [Arabidopsis thaliana]	324	3e-87
LRT_UG_00325	556	Contig, from s13dLA81G09RT034_531259, s13dLA11D04RT042_523245	NCBI NR 20070520;	AAX20037	272	ethylene responsive element binding protein C4 [Capsicum annuum]	134	4e-30
LRT_UG_00326	525	Contig, from s13dLA21A07RT032_524217, s13dLA70F12RT043_530069	NCBI NR 20070520;	Q9ZRS8	92	60S ribosomal protein L37a	187	3e-46
LRT_UG_00327	649	Contig, from s13dLA58B02RT007_528557, s13dLA42G04RT010_526745	NCBI NR 20070520;	ABE86249	119	hypothetical protein MtrDRAFT_AC152551g16v1 [Medicago truncatula]	106	2e-21
LRT_UG_00328	498	Contig, from s13dLA64D06RT021_529325, s13dLA19H05RT048_522949	NCBI NR 20070520;	CAB71127	360	serine carboxipeptidase [Cicer arietinum]	108	1e-22
LRT_UG_00329	1022	Contig, from s13dLA81B09RT039_531183, s13dLA55H06RT017_528263	NCBI NR 20070520;	Q9SP37	485	Adenosylhomocysteinase (S-adenosyl-L-homocysteine hydrolase) (AdoHcyase)	426	2e-117
LRT_UG_00330	235	Contig, from s13dLA49C03RT014_527499, s13dLA62C03RT014_529067	NCBI NR 20070520;	CAJ30040	40	hypothetical protein [Magnetospirillum gryphiswaldense]	41	0.014
LRT_UG_00331	680	Contig, from s13dLA75F10RT035_530585, s13dLA63G08RT026_529247	NCBI NR 20070520;	NP_001066265	273	Os12g0169700 [Oryza sativa (japonica cultivar-group)]	218	3e-55
LRT_UG_00332	603	Contig, from s13dLA35E10RT036_525757, s13dLA37G05RT018_526021	NCBI NR 20070520;	BAD93605	320	hypothetical protein [Cucumis melo]	197	5e-49
LRT_UG_00333	616	Contig, from s13dLA52E08RT028_527885, s13dLA87E12RT044_531931	NCBI NR 20070520;	BAB86890	285	syringolide-induced protein 19-1-5 [Glycine max]	180	5e-44
LRT_UG_00334	391	Contig, from s13dLA69C05RT022_529915, s13dLA33F01RT003_525555	NCBI NR 20070520;	ABE82625	216	Leucine-rich repeat, plant specific [Medicago truncatula]	106	3e-22
LRT_UG_00335	631	Contig, from s13dLA61D05RT021_528967, s13dLA61E04RT012_528983		No Hit
LRT_UG_00336	600	Contig, from s13dLA17H05RT048_523777, s13dLA88H01RT001_532053	NCBI NR 20070520;	NP_566677	422	unknown protein [Arabidopsis thaliana]	118	3e-25
LRT_UG_00337	252	Contig, from s13dLA14E11RT087_523503, s13dLA34H10RT033_525691		No Hit
LRT_UG_00338	953	Contig, from s13dLA24B07RT031_524629, s13dLA76D04RT013_530663	NCBI NR 20070520;	P22778	244	ATP synthase delta chain, mitochondrial precursor (Oligomycin sensitivity conferral protein) (OSCP)	267	1e-69
LRT_UG_00339	687	Contig, from s13dLA05B09RT077_522221, s13dLA19H07RT064_522953	NCBI NR 20070520;	P33629	450	Tubulin alpha chain	310	5e-83
LRT_UG_00340	937	Contig, from s13dLA57A06RT024_528405, s13dLA88D06RT021_532013	NCBI NR 20070520;	ABE93742	139	Actin-binding, cofilin/tropomyosin type [Medicago truncatula]	254	7e-66
LRT_UG_00341	129	Contig, from s13dLA75F03RT011_530573, s13dLA75F04RT011_530575		No Hit
LRT_UG_00342	710	Contig, from s13dLA37G04RT010_526019, s13dLA41D12RT045_526589	NCBI NR 20070520;	O65743	164	60S ribosomal protein L24	226	8e-58
LRT_UG_00343	866	Contig, from s13dLA45A04RT016_527015, s13dLA52E05RT020_527881		No Hit
LRT_UG_00344	571	Contig, from s13dLA16A01RT001_522727, s13dLA59G10RT034_528771	NCBI NR 20070520;	2119166A	365	caffeic acid O-methyltransferase	295	1e-78
LRT_UG_00345	640	Contig, from s13dLA72B09RT039_530201, s13dLA81B04RT015_531177	NCBI NR 20070520;	ABE94075	189	Lipoxygenase, LH2 [Medicago truncatula]	253	8e-66
LRT_UG_00346	445	Contig, from s13dLA77G12RT042_530837, s13dLA23D03RT013_524527	NCBI NR 20070520;	NP_568802	66	unknown protein [Arabidopsis thaliana]	56	4e-07
LRT_UG_00347	61	Contig, from s13dLA77E10RT036_530811, s13dLA65G03RT010_529475	NCBI NR 20070520;	XP_001267676	172	hypothetical protein NFIA_043490 [Neosartorya fischeri NRRL 181]	31	3e-07
LRT_UG_00348	55	Contig, from s13dLA57H05RT017_528529, s13dLA61D01RT005_528961	NCBI NR 20070520;	YP_358634	86	hypothetical protein PhapfoPp088 [Phalaenopsis aphrodite subsp. formosana]	32	1e-07
LRT_UG_00349	321	Contig, from s13dLA56C02RT006_528309, s13dLA02F02RT027_521913		No Hit
LRT_UG_00350	368	Contig, from s13dLA04F02RT027_522149, s13dLA71B05RT023_530105	NCBI NR 20070520;	XP_453850	109	unnamed protein product [Kluyveromyces lactis]	67	2e-10
LRT_UG_00351	106	Contig, from s13dLA07F02RT027_522471, s13dLA22F02RT003_524423		No Hit
LRT_UG_00352	284	Contig, from s13dLA87B04RT015_531867, s13dLA13A06RT049_522615		No Hit
LRT_UG_00353	766	Contig, from s13dLA09D02RT026_523001, s13dLA86F03RT011_531797	NCBI NR 20070520;	ABE79196	235	Zinc finger, B-box [Medicago truncatula]	340	5e-92
LRT_UG_00354	701	Contig, from s13dLA38H06RT017_526151, s13dLA37G11RT042_526029	NCBI NR 20070520;	ABE94342	981	Zinc finger, RING-type; Transcription factor jumonji, jmjC; Zinc finger, FYVE/PHD-type [Medicago truncatula]	185	2e-45
LRT_UG_00355	636	Contig, from s13dLA81D12RT045_531217, s13dLA60D08RT029_528841	NCBI NR 20070520;	NP_191604	274	unknown protein [Arabidopsis thaliana]	218	3e-55
LRT_UG_00356	473	Contig, from s13dLA48B02RT007_527373, s13dLA25D02RT005_524773	NCBI NR 20070520;	NP_001020173	508	hypothetical protein LOC310926 [Rattus norvegicus]	55	7e-07
LRT_UG_00357	1081	Contig, from s13dLA26G12RT042_524889, s13dLA60B11RT047_528813	NCBI NR 20070520;	AAL82617	420	elongation factor 1-gamma [Glycine max]	468	3e-130
LRT_UG_00358	89	Contig, from s13dLA33C11RT046_525519, s13dLA84A09RT040_531507		No Hit
LRT_UG_00359	442	Contig, from s13dLA61A07RT032_528923, s13dLA70E09RT036_530057	NCBI NR 20070520;	NP_191304	96	unknown protein [Arabidopsis thaliana]	59	4e-08
LRT_UG_00360	383	Contig, from s13dLA55E06RT020_528219, s13dLA01H11RT096_521823	NCBI NR 20070520;	YP_538810	1792	hypothetical chloroplast RF1 [Glycine max]	133	2e-30
LRT_UG_00361	412	Contig, from s13dLA38G04RT010_526133, s13dLA25B06RT023_524741		No Hit
LRT_UG_00362	773	Contig, from s13dLA83F02RT003_531455, s13dLA69A04RT016_529883	NCBI NR 20070520;	NP_001041925	175	Os01g0131300 [Oryza sativa (japonica cultivar-group)]	61	7e-08
LRT_UG_00363	878	Contig, from s13dLA63D04RT013_529205, s13dLA09D06RT058_523005	NCBI NR 20070520;	BAB85638	223	succinate dehydrogenase subunit 4 [Pisum sativum]	149	2e-34
LRT_UG_00364	406	Contig, from s13dLA81H09RT033_531273, s13dLA09E03RT023_523017		No Hit
LRT_UG_00365	730	Contig, from s13dLA52A09RT040_527821, s13dLA59A09RT040_528681	NCBI NR 20070520;	Q9M5L0	123	60S ribosomal protein L35	220	8e-56
LRT_UG_00366	862	Contig, from s13dLA55E03RT012_528215, s13dLA77B08RT031_530763	NCBI NR 20070520;	AAF31705	320	heat-shock protein 80 [Euphorbia esula]	364	3e-99
LRT_UG_00367	698	Contig, from s13dLA77C10RT038_530783, s13dLA56F11RT043_528365	NCBI NR 20070520;	NP_568985	115	unknown protein [Arabidopsis thaliana]	169	2e-40
LRT_UG_00368	352	Contig, from s13dLA02C05RT038_521865, s13dLA88D04RT013_532011	NCBI NR 20070520;	AAS46110	69	photosystem II M protein; psbM [Oryza sativa (japonica cultivar-group)]	70	2e-11
LRT_UG_00369	614	Contig, from s13dLA88H04RT009_532055, s13dLA69H01RT001_529987	NCBI NR 20070520;	Q8VXB1	793	Putative potassium transporter 12 (OsHAK12)	135	2e-30
LRT_UG_00370	266	Contig, from s13dLA69D11RT045_529933, s13dLA32B05RT023_526427	NCBI NR 20070520;	YP_538818	498	NADH dehydrogenase subunit 4 [Glycine max]	120	2e-26
LRT_UG_00371	629	Contig, from s13dLA51D07RT029_527737, s13dLA68E04RT012_529811	NCBI NR 20070520;	CAA05979	388	adenine nucleotide translocator [Lupinus albus]	285	2e-75
LRT_UG_00372	648	Contig, from s13dLA62C11RT046_529079, s13dLA65E12RT044_529459	NCBI NR 20070520;	AAC15418	261	14-3-3 protein homolog [Maackia amurensis]	351	3e-95
LRT_UG_00373	658	Contig, from s13dLA67C03RT014_529669, s13dLA59E04RT012_528731	NCBI NR 20070520;	ABO79275	220	RanBP1 [Medicago truncatula]	304	2e-81
LRT_UG_00374	730	Contig, from s13dLA87E07RT028_531921, s13dLA79D11RT045_531019	NCBI NR 20070520;	NP_567038	147	zinc-binding protein, putative / protein kinase C inhibitor, putative [Arabidopsis thaliana]	240	5e-62
LRT_UG_00375	496	Contig, from s13dLA11B06RT057_523217, s13dLA49C01RT006_527497		No Hit
LRT_UG_00376	647	Contig, from s13dLA24D04RT013_524651, s13dLA36E03RT012_525861	NCBI NR 20070520;	NP_186857	143	40S ribosomal protein S19 (RPS19A) [Arabidopsis thaliana]	260	5e-68
LRT_UG_00377	642	Contig, from s13dLA43G06RT018_526881, s13dLA03F06RT059_522045		No Hit
LRT_UG_00378	610	Contig, from s13dLA48E04RT012_527423, s13dLA49A01RT008_527475	NCBI NR 20070520;	ABC86745	159	pollen-specific protein [Vitis pseudoreticulata]	187	5e-46
LRT_UG_00379	556	Contig, from s13dLA77E01RT004_530799, s13dLA22A04RT016_524337	NCBI NR 20070520;	Q94G00	121	Peptidyl-prolyl cis-trans isomerase 1 (Rotamase Pin1) (PPIase Pin1) (MdPin1)	208	2e-52
LRT_UG_00380	483	Contig, from s13dLA01C03RT022_521741, s13dLA31F05RT019_525449	NCBI NR 20070520;	BAD67882	176	hypothetical protein [Oryza sativa (japonica cultivar-group)]	45	0.0009
LRT_UG_00381	627	Contig, from s13dLA44G10RT034_526995, s13dLA55G07RT026_528259	NCBI NR 20070520;	AAS88427	135	thioredoxin [Glycine max]	199	1e-49
LRT_UG_00382	565	Contig, from s13dLA27G01RT002_524991, s13dLA33F08RT027_525563	NCBI NR 20070520;	NP_179503	828	S-locus lectin protein kinase family protein [Arabidopsis thaliana]	195	1e-48
LRT_UG_00383	749	Contig, from s13dLA51F04RT011_527767, s13dLA22D01RT005_524385	NCBI NR 20070520;	ABE88825	125	hypothetical protein MtrDRAFT_AC151425g22v2 [Medicago truncatula]	114	8e-24
LRT_UG_00384	264	Contig, from s13dLA68H08RT025_529869, s13dLA39D10RT037_526221		No Hit
LRT_UG_00385	866	Contig, from s13dLA20D10RT037_524149, s13dLA39B08RT031_526185	NCBI NR 20070520;	AAP86603	193	eukaryotic translation initiation factor iso4E [Lactuca sativa]	317	8e-85
LRT_UG_00386	657	Contig, from s13dLA40B09RT039_526303, s13dLA55D12RT045_528211	NCBI NR 20070520;	AAP32192	351	cysteine protease 14 [Trifolium repens]	369	1e-100
LRT_UG_00387	1054	Contig, from s13dLA20A06RT024_524101, s13dLA37B01RT007_525941	NCBI NR 20070520;	AAM61328	546	pectinesterase-like protein [Arabidopsis thaliana]	447	5e-124
LRT_UG_00388	180	Contig, from s13dLA62F02RT003_529111, s13dLA43B12RT047_526803		No Hit
LRT_UG_00389	550	Contig, from s13dLA11F02RT027_523279, s13dLA17H02RT028_523773	NCBI NR 20070520;	CAD56833	810	putative resistance gene analogue protein [Lens culinaris]	183	5e-45
LRT_UG_00390	316	Contig, from s13dLA78A09RT040_530867, s13dLA05B06RT057_522215		No Hit
LRT_UG_00391	771	Contig, from s13dLA11G01RT008_523295, s13dLA73G05RT018_530369	NCBI NR 20070520;	BAE97400	699	heat shock protein 90 [Nicotiana tabacum]	398	3e-109
LRT_UG_00392	418	Contig, from s13dLA84H05RT017_531589, s13dLA70F05RT019_530063	NCBI NR 20070520;	ABE84927	79	hypothetical protein MtrDRAFT_AC142224g1v2 [Medicago truncatula]	121	1e-26
LRT_UG_00393	477	Contig, from s13dLA50G03RT010_527661, s13dLA50H02RT001_527677	NCBI NR 20070520;	NP_001064920	85	Os10g0489700 [Oryza sativa (japonica cultivar-group)]	67	3e-10
LRT_UG_00394	631	Contig, from s13dLA01C08RT066_521749, s13dLA28E04RT012_525093	NCBI NR 20070520;	AAR83884	133	ly200 protein [Capsicum annuum]	225	2e-57
LRT_UG_00395	382	Contig, from s13dLA77G04RT010_530825, s13dLA88B03RT015_531993	NCBI NR 20070520;	1LNH	857	Chain , Lipoxygenase-3(Soybean) Non-Heme Fe(Ii) Metalloprotein	75	5e-13
LRT_UG_00396	435	Contig, from s13dLA01B04RT041_521723, s13dLA12H03RT032_523415	NCBI NR 20070520;	O81974	504	Cytochrome P450 71D8 (P450 CP7)	99	6e-20
LRT_UG_00397	586	Contig, from s13dLA06B08RT073_522325, s13dLA79H10RT033_531071	NCBI NR 20070520;	ABO84639	141	CHCH [Medicago truncatula]	139	1e-31
LRT_UG_00398	375	Contig, from s13dLA81F12RT043_531247, s13dLA28G04RT010_525121	NCBI NR 20070520;	AAP13994	393	S-adenosylmethionine synthetase [Litchi chinensis]	84	1e-15
LRT_UG_00399	894	Contig, from s13dLA47A05RT024_527245, s13dLA27E06RT020_524969	NCBI NR 20070520;	ABA40463	227	elongation factor-like protein [Solanum tuberosum]	246	1e-63
LRT_UG_00400	495	Contig, from s13dLA53A03RT016_527923, s13dLA08A12RT097_522523	NCBI NR 20070520;	AAD55473	208	Hypothetical protein [Arabidopsis thaliana]	116	8e-25
LRT_UG_00401	585	Contig, from s13dLA88E06RT020_532027, s13dLA61D10RT037_528975	NCBI NR 20070520;	Q7M1R5	152	Superoxide dismutase [Cu-Zn]	263	6e-69
LRT_UG_00402	613	Contig, from s13dLA52A10RT040_527823, s13dLA66E01RT004_529565	NCBI NR 20070520;	AAK25758	140	ribosomal protein L17 [Castanea sativa]	284	3e-75
LRT_UG_00403	649	Contig, from s13dLA29A01RT008_525145, s13dLA60C09RT038_528829	NCBI NR 20070520;	ABA40430	148	ribosomal protein L27a-like protein [Solanum tuberosum]	278	1e-73
LRT_UG_00404	586	Contig, from s13dLA10C07RT054_523115, s13dLA02C11RT086_521871	NCBI NR 20070520;	ABI84254	162	thioredoxin fold [Arachis hypogaea]	292	1e-77
LRT_UG_00405	600	Contig, from s13dLA79G01RT002_531047, s13dLA29B10RT039_525175	NCBI NR 20070520;	AAK64512	385	Hsp70 interacting protein/thioredoxin chimera [Vitis labrusca]	246	7e-64
LRT_UG_00406	417	Contig, from s13dLA66G06RT018_529609, s13dLA70E07RT028_530055	NCBI NR 20070520;	1YCN	317	Chain A, X-Ray Structure Of Annexin From Arabidopsis Thaliana Gene At1g35720	75	9e-13
LRT_UG_00407	612	Contig, from s13dLA89C06RT022_532093, s13dLA29H12RT041_525263	NCBI NR 20070520;	AAM65626	283	unknown [Arabidopsis thaliana]	249	1e-64
LRT_UG_00408	702	Contig, from s13dLA58B04RT015_528559, s13dLA38G11RT042_526143	NCBI NR 20070520;	AAG34872	237	In2-1 protein [Glycine max]	369	9e-101
LRT_UG_00409	474	Contig, from s13dLA33G08RT026_525569, s13dLA38C09RT038_526077	NCBI NR 20070520;	NP_181874	69	60S ribosomal protein L38 (RPL38A) [Arabidopsis thaliana]	130	2e-29
LRT_UG_00410	589	Contig, from s13dLA28E12RT044_525099, s13dLA80G06RT018_531153	NCBI NR 20070520;	NP_001078516	164	histone H3.2 [Arabidopsis thaliana]	238	2e-61
LRT_UG_00411	628	Contig, from s13dLA28C06RT022_525061, s13dLA35B04RT015_525709	NCBI NR 20070520;	ABG49123	213	dehydroascorbate reductase [Malus x domestica]	298	2e-79
LRT_UG_00412	438	Contig, from s13dLA17E08RT067_523733, s13dLA48D11RT045_527415	NCBI NR 20070520;	NP_199045	73	ubiquitin family protein [Arabidopsis thaliana]	150	2e-35
LRT_UG_00413	602	Contig, from s13dLA48A09RT040_527363, s13dLA23F08RT027_524571	NCBI NR 20070520;	NP_197247	149	heavy-metal-associated domain-containing protein / copper chaperone (CCH)-related [Arabidopsis thaliana]	210	4e-53
LRT_UG_00414	491	Contig, from s13dLA04D05RT046_522119, s13dLA34B11RT047_525619	NCBI NR 20070520;	ABO78741	69	Protein translocase SEC61 complex gamma subunit [Medicago truncatula]	111	2e-23
LRT_UG_00415	707	Contig, from s13dLA10H04RT044_523185, s13dLA29D04RT013_525203	NCBI NR 20070520;	CAA04703	134	cytochome b5 [Olea europaea]	232	1e-59
LRT_UG_00416	633	Contig, from s13dLA75F06RT019_530577, s13dLA83G06RT018_531475	NCBI NR 20070520;	CAJ77501	243	expp1 protein precursor [Solanum tuberosum]	212	1e-53
LRT_UG_00417	421	Contig, from s13dLA49B07RT031_527491, s13dLA05D07RT062_522243	NCBI NR 20070520;	NP_001056941	62	Os06g0172600 [Oryza sativa (japonica cultivar-group)]	106	3e-22
LRT_UG_00418	755	Contig, from s13dLA80C10RT038_531099, s13dLA04B12RT101_522105	NCBI NR 20070520;	AAA66288	185	proline-rich protein	118	3e-25
LRT_UG_00419	435	Contig, from s13dLA84E12RT044_531555, s13dLA25E12RT044_524797	NCBI NR 20070520;	CAC84116	173	peptidylprolyl isomerase (cyclophilin) [Betula pendula]	180	2e-44
LRT_UG_00420	776	Contig, from s13dLA37D01RT005_525981, s13dLA55E11RT044_528225	NCBI NR 20070520;	P46519	152	Desiccation protectant protein Lea14 homolog	215	3e-54
LRT_UG_00421	599	Contig, from s13dLA74H06RT017_530487, s13dLA06B02RT025_522319		No Hit
LRT_UG_00422	507	Contig, from s13dLA34B10RT039_525617, s13dLA03G05RT040_522063	NCBI NR 20070520;	NP_567832	76	unknown protein [Arabidopsis thaliana]	75	2e-12
LRT_UG_00423	563	Contig, from s13dLA42D03RT013_526699, s13dLA58F09RT035_528629	NCBI NR 20070520;	AAP72960	120	putative ribosomal protein L31 [Lactuca sativa]	182	1e-44
LRT_UG_00424	866	Contig, from s13dLA59G01RT002_528759, s13dLA57C09RT038_528443	NCBI NR 20070520;	NP_567247	305	UBQ14 (ubiquitin 14); protein binding [Arabidopsis thaliana]	386	1e-105
LRT_UG_00425	532	Contig, from s13dLA88D11RT045_532019, s13dLA27D01RT005_524941	NCBI NR 20070520;	AAA34366	105	ribosomal protein L41	215	2e-54
LRT_UG_00426	580	Contig, from s13dLA65C11RT046_529429, s13dLA66B09RT039_529523	NCBI NR 20070520;	ABE77438	146	Ribosomal protein L24/L26 [Medicago truncatula]	231	2e-59
LRT_UG_00427	591	Contig, from s13dLA37F08RT027_526011, s13dLA17D01RT010_523713		No Hit
LRT_UG_00428	480	Contig, from s13dLA32E02RT004_526465, s13dLA40C09RT038_526317	NCBI NR 20070520;	ABN08656	122	Ribosomal protein S10, eukaryotic and archaeal form [Medicago truncatula]	176	3e-43
LRT_UG_00429	639	Contig, from s13dLA13D09RT078_522663, s13dLA23F04RT011_524567	NCBI NR 20070520;	P46297	142	40S ribosomal protein S23 (S12)	287	4e-76
LRT_UG_00430	403	Contig, from s13dLA04D02RT026_522115, s13dLA22D02RT005_524387	NCBI NR 20070520;	O82067	72	Mitochondrial import receptor subunit TOM7-1 (Translocase of outer membrane 7 kDa subunit 1)	84	1e-15
LRT_UG_00431	576	Contig, from s13dLA06F02RT027_522375, s13dLA52E03RT012_527877	NCBI NR 20070520;	AAK25758	140	ribosomal protein L17 [Castanea sativa]	282	7e-75
LRT_UG_00432	795	Contig, from s13dLA06B06RT057_522321, s13dLA75E02RT004_530555	NCBI NR 20070520;	ABE80163	380	Pyridoxal-5-phosphate-dependent enzyme, beta subunit [Medicago truncatula]	289	2e-76
LRT_UG_00433	562	Contig, from s13dLA10E02RT019_523139, s13dLA10E03RT023_523141	NCBI NR 20070520;	O81974	504	Cytochrome P450 71D8 (P450 CP7)	210	6e-53
LRT_UG_00434	625	Contig, from s13dLA16B04RT041_522749, s13dLA21C11RT046_524259	NCBI NR 20070520;	AAA64427	148	ubiquitin conjugating enzyme	307	4e-82
LRT_UG_00435	610	Contig, from s13dLA57E05RT020_528473, s13dLA57F03RT011_528491	NCBI NR 20070520;	BAA76744	483	asparaginyl endopeptidase (VmPE-1) [Vigna mungo]	323	6e-87
LRT_UG_00436	564	Contig, from s13dLA58A10RT040_528551, s13dLA58H09RT033_528659	NCBI NR 20070520;	ABE87819	199	Zinc finger, Zim17-type [Medicago truncatula]	196	7e-49
LRT_UG_00437	582	Contig, from s13dLA64E04RT012_529339, s13dLA74C05RT022_530421	NCBI NR 20070520;	NP_179571	359	zinc finger (CCCH-type) family protein [Arabidopsis thaliana]	234	2e-60
LRT_UG_00438	711	Contig, from s13dLA07F12RT103_522479, s13dLA49H12RT041_527583	NCBI NR 20070520;	NP_193181	125	ATBET12 [Arabidopsis thaliana]	59	3e-07
LRT_UG_00439	579	Contig, from s13dLA08F09RT079_522583, s13dLA19C04RT034_522887	NCBI NR 20070520;	P23244	160	Hemoglobin-2 (Hemoglobin II)	277	4e-73
LRT_UG_00440	672	Contig, from s13dLA80E08RT028_531129, s13dLA34D06RT021_525641	NCBI NR 20070520;	ABF93903	164	60S ribosomal protein L21, putative, expressed [Oryza sativa (japonica cultivar-group)]	309	8e-83
LRT_UG_00441	570	Contig, from s13dLA23G11RT042_524593, s13dLA73F07RT027_530359	NCBI NR 20070520;	ABE90956	203	ZIM [Medicago truncatula]	108	2e-22
LRT_UG_00442	643	Contig, from s13dLA15B12RT101_523581, s13dLA80D10RT037_531115	NCBI NR 20070520;	AAL32032	153	NADH-ubiquinone oxidoreductase [Retama raetam]	300	3e-80
LRT_UG_00443	591	Contig, from s13dLA16H06RT060_522843, s13dLA55C01RT006_528177	NCBI NR 20070520;	O48650	113	Protein translation factor SUI1 homolog	218	2e-55
LRT_UG_00444	613	Contig, from s13dLA05G10RT084_522281, s13dLA32C06RT022_526443	NCBI NR 20070520;	AAL29690	131	profilin [Solanum lycopersicum]	226	1e-57
LRT_UG_00445	582	Contig, from s13dLA58C11RT046_528591, s13dLA60A06RT024_528797	NCBI NR 20070520;	NP_177545	233	60S ribosomal protein L6 (RPL6C) [Arabidopsis thaliana]	237	3e-61
LRT_UG_00446	618	Contig, from s13dLA12F12RT103_523397, s13dLA46C04RT014_527157	NCBI NR 20070520;	BAB17821	263	vf14-3-3c protein [Vicia faba]	285	1e-75
LRT_UG_00447	675	Contig, from s13dLA50G09RT034_527671, s13dLA79C01RT006_530999	NCBI NR 20070520;	NP_001051390	210	Os03g0767800 [Oryza sativa (japonica cultivar-group)]	253	9e-66
LRT_UG_00448	696	Contig, from s13dLA65G11RT042_529489, s13dLA38G09RT034_526141	NCBI NR 20070520;	ABA40467	134	glycoprotein-like protein [Solanum tuberosum]	217	6e-55
LRT_UG_00449	629	Contig, from s13dLA79D12RT045_531021, s13dLA86A08RT032_531727	NCBI NR 20070520;	CAA08906	362	cysteine proteinase [Cicer arietinum]	289	7e-77
LRT_UG_00450	583	Contig, from s13dLA86E10RT036_531791, s13dLA80B06RT023_531085	NCBI NR 20070520;	ABB55392	144	putative translation initiation factor eIF-1A-like [Solanum tuberosum]	206	9e-52
LRT_UG_00451	592	Contig, from s13dLA08D08RT074_522551, s13dLA48A08RT032_527361	NCBI NR 20070520;	P50345	322	60S acidic ribosomal protein P0	265	1e-69
LRT_UG_00452	589	Contig, from s13dLA25A02RT008_524721, s13dLA42E07RT028_526723	NCBI NR 20070520;	ABP02663	164	NUDIX hydrolase [Medicago truncatula]	260	5e-68
LRT_UG_00453	589	Contig, from s13dLA09F08RT075_523039, s13dLA61E11RT044_528989	NCBI NR 20070520;	ABE78932	140	Calcium-binding EF-hand [Medicago truncatula]	208	1e-52
LRT_UG_00454	491	Contig, from s13dLA44A03RT016_526905, s13dLA08A03RT021_522513	NCBI NR 20070520;	ABE81383	65	hypothetical protein MtrDRAFT_AC137065g28v2 [Medicago truncatula]	80	3e-14
LRT_UG_00455	580	Contig, from s13dLA87G07RT026_531961, s13dLA20E12RT044_524167	NCBI NR 20070520;	AAR28754	248	Bax inhibitor [Lycopersicon esculentum]	210	6e-53
LRT_UG_00456	708	Contig, from s13dLA79A10RT040_530987, s13dLA46D12RT045_527181	NCBI NR 20070520;	ABP02660	154	Ribosomal protein S19/S15 [Medicago truncatula]	280	8e-74
LRT_UG_00457	581	Contig, from s13dLA04D03RT030_522117, s13dLA83C06RT022_531423	NCBI NR 20070520;	AAK25758	140	ribosomal protein L17 [Castanea sativa]	269	7e-71
LRT_UG_00458	498	Contig, from s13dLA36C03RT014_525831, s13dLA39E12RT044_526239	NCBI NR 20070520;	CAA10101	65	ribosomal protein S28 [Prunus persica]	96	6e-19
LRT_UG_00459	578	Contig, from s13dLA47G10RT034_527339, s13dLA25H09RT033_524835	NCBI NR 20070520;	AAA34366	105	ribosomal protein L41	215	2e-54
LRT_UG_00460	552	Contig, from s13dLA77C05RT022_530775, s13dLA65C05RT022_529423	NCBI NR 20070520;	NP_172964	69	ubiquinol-cytochrome C reductase complex 7.8 kDa protein, putative / mitochondrial hinge protein, putative [Arabidopsis thaliana]	138	3e-31
LRT_UG_00461	501	Contig, from s13dLA61E12RT044_528991, s13dLA89B12RT047_532087		No Hit
LRT_UG_00462	682	Contig, from s13dLA59C06RT022_528697, s13dLA42B08RT031_526679	NCBI NR 20070520;	ABE88379	152	Nascent polypeptide-associated complex NAC [Medicago truncatula]	223	1e-56
LRT_UG_00463	815	Contig, from s13dLA22D06RT021_524395, s13dLA40D08RT029_526329	NCBI NR 20070520;	P30707	193	60S ribosomal protein L9 (Gibberellin-regulated protein GA)	355	2e-96
LRT_UG_00464	582	Contig, from s13dLA76G09RT034_530717, s13dLA83B05RT023_531407	NCBI NR 20070520;	P17928	149	Calmodulin (CaM)	298	2e-79
LRT_UG_00465	604	Contig, from s13dLA09H04RT044_523065, s13dLA26E04RT012_524867	NCBI NR 20070520;	ABE85179	193	Ribosomal protein L6, signature 2 [Medicago truncatula]	338	2e-91
LRT_UG_00466	616	Contig, from s13dLA89H03RT009_532165, s13dLA08G08RT068_522597	NCBI NR 20070520;	AAR26524	238	abscisic stress ripening-like protein [Glycine max]	71	4e-11
LRT_UG_00467	318	Contig, from s13dLA26G02RT002_524883, s13dLA69E06RT020_529941	NCBI NR 20070520;	ABE82101	216	Sigma-54 factor, interaction region; Ras small GTPase, Rab type [Medicago truncatula]	45	0.0009
LRT_UG_00468	679	Contig, from s13dLA80E04RT012_531125, s13dLA56C12RT046_528321	NCBI NR 20070520;	NP_680222	514	unknown protein [Arabidopsis thaliana]	327	4e-88
LRT_UG_00469	622	Contig, from s13dLA03C01RT002_521997, s13dLA58B12RT047_528569	NCBI NR 20070520;	NP_566328	365	unknown protein [Arabidopsis thaliana]	232	1e-59
LRT_UG_00470	481	Contig, from s13dLA86B05RT023_531741, s13dLA28C11RT046_525069	NCBI NR 20070520;	ABE78792	77	Protein of unknown function UPF0057 [Medicago truncatula]	148	2e-34
LRT_UG_00471	592	Contig, from s13dLA01E04RT035_521773, s13dLA53F02RT003_527997	NCBI NR 20070520;	ABN08775	319	Glycoside hydrolase, family 19 [Medicago truncatula]	325	1e-87
LRT_UG_00472	565	Contig, from s13dLA51D11RT045_527739, s13dLA57F12RT043_528505	NCBI NR 20070520;	ABQ32305	128	putative ubiquitin-conjugating enzyme [Artemisia annua]	259	6e-68
LRT_UG_00473	618	Contig, from s13dLA84E05RT020_531547, s13dLA27B11RT047_524925	NCBI NR 20070520;	ABA46758	130	unknown [Solanum tuberosum]	261	3e-68
LRT_UG_00474	609	Contig, from s13dLA69C08RT030_529919, s13dLA02C12RT098_521873	NCBI NR 20070520;	NP_566082	135	calcium-binding protein, putative [Arabidopsis thaliana]	171	3e-41
LRT_UG_00475	618	Contig, from s13dLA21D11RT045_524273, s13dLA86C10RT038_531759	NCBI NR 20070520;	P18174	285	Involucrin	52	2e-05
LRT_UG_00476	567	Contig, from s13dLA53B03RT015_527935, s13dLA32H06RT017_526517	NCBI NR 20070520;	AAL04507	115	glutaredoxin [Tilia platyphyllos]	166	1e-39
LRT_UG_00477	602	Contig, from s13dLA77A07RT032_530743, s13dLA63C02RT006_529189	NCBI NR 20070520;	NP_173609	230	AP2 domain-containing transcription factor family protein [Arabidopsis thaliana]	119	2e-25
LRT_UG_00478	574	Contig, from s13dLA14C09RT070_523469, s13dLA56A05RT024_528279	NCBI NR 20070520;	P46297	142	40S ribosomal protein S23 (S12)	284	2e-75
LRT_UG_00479	559	Contig, from s13dLA07G01RT008_522481, s13dLA62A02RT008_529033	NCBI NR 20070520;	NP_187367	206	60S ribosomal protein L13A (RPL13aA) [Arabidopsis thaliana]	320	2e-86
LRT_UG_00480	599	Contig, from s13dLA81B02RT007_531175, s13dLA63A08RT032_529161	NCBI NR 20070520;	ABP02225	162	hypothetical protein MtrDRAFT_AC125482g5v2 [Medicago truncatula]	150	6e-35
LRT_UG_00481	565	Contig, from s13dLA87D06RT021_531905, s13dLA78D06RT021_530919	NCBI NR 20070520;	ABE81292	174	hypothetical protein MtrDRAFT_AC136954g17v2 [Medicago truncatula]	144	2e-33
LRT_UG_00482	562	Contig, from s13dLA22H06RT017_524463, s13dLA24F11RT043_524685	NCBI NR 20070520;	P32289	356	Glutamine synthetase nodule isozyme (Glutamate--ammonia ligase) (GS)	210	6e-53
LRT_UG_00483	571	Contig, from s13dLA48B10RT039_527381, s13dLA57F11RT043_528503	NCBI NR 20070520;	NP_171974	450	TUA4 (tubulin alpha-4 chain) [Arabidopsis thaliana]	289	6e-77
LRT_UG_00484	652	Contig, from s13dLA23F10RT035_524573, s13dLA74F09RT035_530459	NCBI NR 20070520;	ABE82107	153	Zinc finger, C2H2-type [Medicago truncatula]	150	6e-35
LRT_UG_00485	613	Contig, from s13dLA38D12RT045_526097, s13dLA87G04RT010_531955	NCBI NR 20070520;	ABD28725	179	Embryo-specific 3 [Medicago truncatula]	227	3e-58
LRT_UG_00486	569	Contig, from s13dLA17C03RT022_523703, s13dLA77H10RT033_530851	NCBI NR 20070520;	BAD06575	375	LEDI-5c protein [Lithospermum erythrorhizon]	289	1e-76
LRT_UG_00487	606	Contig, from s13dLA40G04RT010_526377, s13dLA38C04RT014_526069	NCBI NR 20070520;	NP_199687	206	60S ribosomal protein L13A (RPL13aD) [Arabidopsis thaliana]	334	2e-90
LRT_UG_00488	435	Contig, from s13dLA08E01RT006_522561, s13dLA74B08RT031_530411	NCBI NR 20070520;	NP_181874	69	60S ribosomal protein L38 (RPL38A) [Arabidopsis thaliana]	131	8e-30
LRT_UG_00489	604	Contig, from s13dLA11D10RT090_523257, s13dLA48F07RT027_527435	NCBI NR 20070520;	AAF61436	115	lipid transfer protein precursor [Pisum sativum]	181	3e-44
LRT_UG_00490	614	Contig, from s13dLA12F11RT095_523395, s13dLA46G12RT042_527229	NCBI NR 20070520;	ABP02263	318	Glycoside hydrolase, family 19 [Medicago truncatula]	352	7e-96
LRT_UG_00491	647	Contig, from s13dLA13D01RT010_522651, s13dLA79A06RT024_530979	NCBI NR 20070520;	ABE84418	185	hypothetical protein MtrDRAFT_AC122168g16v2 [Medicago truncatula]	230	6e-59
LRT_UG_00492	608	Contig, from s13dLA37A06RT024_525933, s13dLA32F03RT011_526483	NCBI NR 20070520;	ABP02844	288	Glycoside hydrolase, family 16; DNA topoisomerase II; Xyloglucan endo-transglycosylase, C-terminal [Medicago truncatula]	325	1e-87
LRT_UG_00493	548	Contig, from s13dLA42G05RT018_526747, s13dLA02E08RT067_521905	NCBI NR 20070520;	ABE79375	64	hypothetical protein MtrDRAFT_AC133864g27v2 [Medicago truncatula]	70	5e-11
LRT_UG_00494	620	Contig, from s13dLA81F09RT035_531241, s13dLA60E01RT004_528845		No Hit
LRT_UG_00495	730	Contig, from s13dLA58H05RT017_528655, s13dLA24C09RT038_524643	NCBI NR 20070520;	NP_564477	135	unknown protein [Arabidopsis thaliana]	234	4e-60
LRT_UG_00496	583	Contig, from s13dLA02A12RT097_521841, s13dLA36D08RT029_525853	NCBI NR 20070520;	NP_172161	274	histone H1, putative [Arabidopsis thaliana]	86	8e-16
LRT_UG_00497	577	Contig, from s13dLA54G11RT042_528145, s13dLA15E12RT099_523625	NCBI NR 20070520;	ABE80961	149	hypothetical protein MtrDRAFT_AC138131g24v2 [Medicago truncatula]	169	1e-40
LRT_UG_00498	687	Contig, from s13dLA20C08RT030_524135, s13dLA48H06RT017_527463	NCBI NR 20070520;	ABE78932	140	Calcium-binding EF-hand [Medicago truncatula]	216	1e-54
LRT_UG_00499	641	Contig, from s13dLA68D02RT005_529793, s13dLA32B10RT039_526431	NCBI NR 20070520;	NP_199575	190	CCAAT-box binding transcription factor subunit B (NF-YB) (HAP3 ) (AHAP3) family (Hap3b) [Arabidopsis thaliana]	201	4e-50
LRT_UG_00500	741	Contig, from s13dLA70F01RT003_530059, s13dLA65F02RT003_529461	NCBI NR 20070520;	ABP03675	121	Blue (type 1) copper domain [Medicago truncatula]	206	1e-51
LRT_UG_00501	613	Contig, from s13dLA78B03RT015_530877, s13dLA80G02RT002_531147	NCBI NR 20070520;	ABQ32305	128	putative ubiquitin-conjugating enzyme [Artemisia annua]	250	5e-65
LRT_UG_00502	597	Contig, from s13dLA18C08RT066_523823, s13dLA35E11RT044_525759	NCBI NR 20070520;	ABD32809	110	Vacuolar (H+)-ATPase G subunit; KH, prokaryotic type [Medicago truncatula]	113	6e-24
LRT_UG_00503	573	Contig, from s13dLA24G04RT010_524695, s13dLA16B07RT061_522755	NCBI NR 20070520;	ABE85498	133	Complex 1 LYR protein [Medicago truncatula]	195	2e-48
LRT_UG_00504	596	Contig, from s13dLA32G01RT002_526495, s13dLA58D07RT029_528601	NCBI NR 20070520;	P62302	151	40S ribosomal protein S13	275	1e-72
LRT_UG_00505	749	Contig, from s13dLA75E06RT020_530563, s13dLA73D07RT029_530337	NCBI NR 20070520;	NP_176758	146	microsomal glutathione s-transferase, putative [Arabidopsis thaliana]	195	2e-48
LRT_UG_00506	851	Contig, from s13dLA60D02RT005_528833, s13dLA53B02RT007_527933	NCBI NR 20070520;	AAF29773	281	glutathione S-transferase [Gossypium hirsutum]	282	3e-74
LRT_UG_00507	357	Contig, from s13dLA65E06RT020_529449, s13dLA88B09RT039_531997	NCBI NR 20070520;	BAD19088	118	putative 60S ribosomal protein L39 [Oryza sativa (japonica cultivar-group)]	85	7e-16
LRT_UG_00508	615	Contig, from s13dLA14H06RT060_523543, s13dLA80G07RT026_531155	NCBI NR 20070520;	AAM12786	202	unknown [Capsicum annuum]	187	4e-46
LRT_UG_00509	553	Contig, from s13dLA73A07RT032_530293, s13dLA17G10RT084_523767	NCBI NR 20070520;	AAM66133	102	unknown [Arabidopsis thaliana]	134	4e-30
LRT_UG_00510	511	Contig, from s13dLA70A01RT008_530003, s13dLA25F06RT019_524807	NCBI NR 20070520;	EAZ05833	324	hypothetical protein OsI_027065 [Oryza sativa (indica cultivar-group)]	107	3e-22
LRT_UG_00511	452	Contig, from s13dLA22E10RT036_524417, s13dLA52A03RT016_527811	NCBI NR 20070520;	NP_568796	72	unknown protein [Arabidopsis thaliana]	92	5e-18
LRT_UG_00512	560	Contig, from s13dLA16H04RT044_522839, s13dLA26G08RT026_524887	NCBI NR 20070520;	Q40089	200	ATP synthase delta' chain, mitochondrial precursor	241	2e-62
LRT_UG_00513	881	Contig, from s13dLA36G01RT002_525889, s13dLA83C05RT022_531421	NCBI NR 20070520;	NP_190971	490	protein kinase family protein [Arabidopsis thaliana]	429	1e-118
LRT_UG_00514	585	Contig, from s13dLA17H12RT104_523787, s13dLA76B03RT015_530639	NCBI NR 20070520;	NP_197325	402	MYR1 (MYB-RELATED PROTEIN 1); transcription factor [Arabidopsis thaliana]	164	4e-39
LRT_UG_00515	550	Contig, from s13dLA03B05RT045_521985, s13dLA60G07RT026_528889	NCBI NR 20070520;	CAK22419	91	B12D-like protein [Beta vulgaris]	155	2e-36
LRT_UG_00516	356	Contig, from s13dLA60D07RT029_528839, s13dLA61H07RT025_529023	NCBI NR 20070520;	NP_565413	117	unknown protein [Arabidopsis thaliana]	113	3e-24
LRT_UG_00517	575	Contig, from s13dLA76F11RT043_530703, s13dLA72C07RT030_530213	NCBI NR 20070520;	ABE80335	205	Kunitz inhibitor ST1-like [Medicago truncatula]	219	1e-55
LRT_UG_00518	797	Contig, from s13dLA07C06RT050_522433, s13dLA54A12RT048_528043	NCBI NR 20070520;	BAA98201	1059	human RAN binding protein 16-like [Arabidopsis thaliana]	436	8e-121
LRT_UG_00519	679	Contig, from s13dLA32F07RT027_526489, s13dLA88D03RT013_532009	NCBI NR 20070520;	CAA69914	324	Ted2 [Vigna unguiculata]	309	8e-83
LRT_UG_00520	564	Contig, from s13dLA01B06RT057_521727, s13dLA58E01RT004_528607	NCBI NR 20070520;	BAB86891	257	syringolide-induced protein 14-1-1 [Glycine max]	73	6e-12
LRT_UG_00521	612	Contig, from s13dLA58H02RT001_528651, s13dLA20G02RT002_524185	NCBI NR 20070520;	BAD18377	79	type 2 metallothionein [Glycine max]	106	1e-21
LRT_UG_00522	514	Contig, from s13dLA61A08RT032_528925, s13dLA65E07RT028_529451	NCBI NR 20070520;	AAT38818	68	membrane protein [Brassica juncea]	124	3e-27
LRT_UG_00523	632	Contig, from s13dLA35C07RT030_525719, s13dLA47E04RT012_527305	NCBI NR 20070520;	AAA86952	135	ribosomal protein L27 homolog	225	2e-57
LRT_UG_00524	587	Contig, from s13dLA55F02RT003_528231, s13dLA86A03RT016_531721	NCBI NR 20070520;	ABE94308	326	NAD-dependent epimerase/dehydratase [Medicago truncatula]	314	3e-84
LRT_UG_00525	524	Contig, from s13dLA14G05RT040_523527, s13dLA24D11RT045_524659	NCBI NR 20070520;	P33629	450	Tubulin alpha chain	201	1e-50
LRT_UG_00526	498	Contig, from s13dLA07G12RT100_522495, s13dLA02H02RT028_521951	NCBI NR 20070520;	ABE93319	69	Ribosomal L38e protein [Medicago truncatula]	130	4e-29
LRT_UG_00527	652	Contig, from s13dLA64A09RT040_529283, s13dLA66F01RT003_529583	NCBI NR 20070520;	ABO84639	141	CHCH [Medicago truncatula]	134	3e-30
LRT_UG_00528	574	Contig, from s13dLA06C12RT098_522349, s13dLA89G07RT026_532155	NCBI NR 20070520;	P25866	152	Ubiquitin-conjugating enzyme E2-17 kDa (Ubiquitin-protein ligase) (Ubiquitin carrier protein)	301	2e-80
LRT_UG_00529	930	Contig, from s13dLA74C10RT038_530425, s13dLA47H08RT025_527347	NCBI NR 20070520;	NP_566768	289	6-phosphogluconate dehydrogenase NAD-binding domain-containing protein [Arabidopsis thaliana]	129	4e-28
LRT_UG_00530	497	Contig, from s13dLA21F12RT043_524303, s13dLA42F09RT035_526735	NCBI NR 20070520;	ABE81243	591	Malic oxidoreductase [Medicago truncatula]	114	2e-24
LRT_UG_00531	571	Contig, from s13dLA65G10RT034_529487, s13dLA84E07RT028_531551	NCBI NR 20070520;	ABE90867	178	Ribosomal L18ae protein [Medicago truncatula]	320	3e-86
LRT_UG_00532	392	Contig, from s13dLA82A09RT040_531283, s13dLA64E05RT020_529341	NCBI NR 20070520;	ABD32900	38	hypothetical protein MtrDRAFT_AC150776g30v2 [Medicago truncatula]	78	1e-13
LRT_UG_00533	673	Contig, from s13dLA48G09RT034_527449, s13dLA81D08RT029_531209	NCBI NR 20070520;	BAA12982	149	PNDKN1 [Pisum sativum]	279	1e-73
LRT_UG_00534	737	Contig, from s13dLA08H03RT032_522605, s13dLA82C03RT014_531309	NCBI NR 20070520;	CAJ55200	125	Unknown [Lawsonia intracellularis PHE/MN1-00]	60	8e-08
LRT_UG_00535	577	Contig, from s13dLA70C04RT014_530023, s13dLA69H02RT001_529989	NCBI NR 20070520;	ABN08495	853	Disease resistance protein [Medicago truncatula]	93	8e-18
LRT_UG_00536	571	Contig, from s13dLA68G07RT026_529853, s13dLA39H09RT033_526277	NCBI NR 20070520;	NP_568985	115	unknown protein [Arabidopsis thaliana]	158	2e-37
LRT_UG_00537	557	Contig, from s13dLA29G02RT002_525245, s13dLA73A08RT032_530295	NCBI NR 20070520;	NP_565125	272	unknown protein [Arabidopsis thaliana]	61	3e-08
LRT_UG_00538	365	Contig, from s13dLA28B01RT007_525043, s13dLA17D02RT026_523715	NCBI NR 20070520;	AAG42354	874	lipoxygenase [Phaseolus vulgaris]	103	3e-21
LRT_UG_00539	366	Contig, from s13dLA72C09RT038_530217, s13dLA70C09RT038_530029	NCBI NR 20070520;	ABE88183	131	Rhodanese-like [Medicago truncatula]	89	4e-17
LRT_UG_00540	512	Contig, from s13dLA28A04RT016_525029, s13dLA19B02RT025_522873	NCBI NR 20070520;	AAM62828	106	unknown [Arabidopsis thaliana]	179	5e-44
LRT_UG_00541	472	Singlet, from s13dLA01A01RT001_521703		No Hit
LRT_UG_00542	323	Singlet, from s13dLA01A03RT021_521707		No Hit
LRT_UG_00543	584	Singlet, from s13dLA01A09RT069_521715	NCBI NR 20070520;	BAA23658	447	EF-1 alpha [Oryza sativa]	398	1e-109
LRT_UG_00544	186	Singlet, from s13dLA01A10RT081_521717		No Hit
LRT_UG_00545	545	Singlet, from s13dLA01B07RT061_521729		No Hit
LRT_UG_00546	578	Singlet, from s13dLA01B08RT073_521731	NCBI NR 20070520;	ABO84551	270	Protein of unknown function DUF506, plant [Medicago truncatula]	230	6e-59
LRT_UG_00547	572	Singlet, from s13dLA01C06RT050_521745	NCBI NR 20070520;	AAS38575	316	short-chain dehydrogenase Tic32 [Pisum sativum]	282	1e-74
LRT_UG_00548	583	Singlet, from s13dLA01C10RT082_521751	NCBI NR 20070520;	ABF95138	1041	SH3 domain containing protein, expressed [Oryza sativa (japonica cultivar-group)]	243	7e-63
LRT_UG_00549	576	Singlet, from s13dLA01D02RT026_521757	NCBI NR 20070520;	ABP02721	160	hypothetical protein MtrDRAFT_AC144342g15v2 [Medicago truncatula]	64	3e-09
LRT_UG_00550	345	Singlet, from s13dLA01D04RT042_521759	NCBI NR 20070520;	NP_196254	260	ribosomal protein S8e family protein [Arabidopsis thaliana]	95	7e-19
LRT_UG_00551	575	Singlet, from s13dLA01D05RT046_521761	NCBI NR 20070520;	BAD15588	66	unknown protein [Oryza sativa (japonica cultivar-group)]	92	1e-17
LRT_UG_00552	214	Singlet, from s13dLA01D07RT062_521763		No Hit
LRT_UG_00553	161	Singlet, from s13dLA01D09RT078_521765		No Hit
LRT_UG_00554	557	Singlet, from s13dLA01D11RT094_521769	NCBI NR 20070520;	NP_001057550	859	Os06g0334300 [Oryza sativa (japonica cultivar-group)]	312	1e-83
LRT_UG_00555	457	Singlet, from s13dLA01E01RT006_521771	NCBI NR 20070520;	ABN05728	451	Octicosapeptide/Phox/Bem1p [Medicago truncatula]	165	5e-40
LRT_UG_00556	578	Singlet, from s13dLA01E06RT051_521777	NCBI NR 20070520;	ABE82917	313	Aldo/keto reductase [Medicago truncatula]	281	2e-74
LRT_UG_00557	523	Singlet, from s13dLA01E11RT087_521783	NCBI NR 20070520;	NP_001050889	164	Os03g0676300 [Oryza sativa (japonica cultivar-group)]	82	9e-15
LRT_UG_00558	318	Singlet, from s13dLA01F02RT027_521787		No Hit
LRT_UG_00559	550	Singlet, from s13dLA01F05RT047_521789	NCBI NR 20070520;	AAD34458	153	Skp1 [Medicago sativa]	255	9e-67
LRT_UG_00560	588	Singlet, from s13dLA01F08RT075_521793	NCBI NR 20070520;	AAT76324	335	expressed protein [Oryza sativa (japonica cultivar-group)]	45	0.002
LRT_UG_00561	442	Singlet, from s13dLA01F12RT103_521797		No Hit
LRT_UG_00562	570	Singlet, from s13dLA01G07RT056_521807	NCBI NR 20070520;	ABE82272	478	UDP-glucuronosyl/UDP-glucosyltransferase [Medicago truncatula]	324	3e-87
LRT_UG_00563	568	Singlet, from s13dLA01H12RT104_521825	NCBI NR 20070520;	AAO49473	147	putative serine/threonine kinase [Vitis vinifera]	274	2e-72
LRT_UG_00564	455	Singlet, from s13dLA02B04RT041_521849	NCBI NR 20070520;	ABE86450	582	Pectinesterase; Pectinesterase inhibitor [Medicago truncatula]	282	3e-75
LRT_UG_00565	568	Singlet, from s13dLA02B05RT045_521851	NCBI NR 20070520;	NP_195556	548	ATROPGEF1/ROPGEF1 (KINASE PARTNER PROTEIN-LIKE); Rho guanyl-nucleotide exchange factor/ protein binding [Arabidopsis thaliana]	133	5e-30
LRT_UG_00566	554	Singlet, from s13dLA02B07RT061_521853	NCBI NR 20070520;	NP_195785	115	macrophage migration inhibitory factor family protein / MIF family protein [Arabidopsis thaliana]	199	7e-50
LRT_UG_00567	582	Singlet, from s13dLA02B11RT093_521857	NCBI NR 20070520;	NP_567534	159	senescence-associated protein-related [Arabidopsis thaliana]	137	4e-31
LRT_UG_00568	569	Singlet, from s13dLA02C02RT018_521861	NCBI NR 20070520;	ABE90963	253	GroES-like [Medicago truncatula]	208	2e-52
LRT_UG_00569	579	Singlet, from s13dLA02C06RT050_521867	NCBI NR 20070520;	ABE82912	197	Ribosomal protein S4, bacterial and organelle form [Medicago truncatula]	324	2e-87
LRT_UG_00570	495	Singlet, from s13dLA02C09RT070_521869	NCBI NR 20070520;	CAA20565	870	metal-transporting P-type ATPase (fragment) [Arabidopsis thaliana]	68	1e-10
LRT_UG_00571	366	Singlet, from s13dLA02D01RT010_521875	NCBI NR 20070520;	AAP13994	393	S-adenosylmethionine synthetase [Litchi chinensis]	96	3e-19
LRT_UG_00572	552	Singlet, from s13dLA02D05RT046_521883	NCBI NR 20070520;	ABP02266	219	Ras GTPase; ARF/SAR superfamily [Medicago truncatula]	144	2e-33
LRT_UG_00573	469	Singlet, from s13dLA02D08RT074_521889	NCBI NR 20070520;	CAF02296	233	Rho GDP dissociation inhibitor 2 [Medicago truncatula]	202	4e-51
LRT_UG_00574	169	Singlet, from s13dLA02D09RT078_521891		No Hit
LRT_UG_00575	566	Singlet, from s13dLA02D11RT094_521895	NCBI NR 20070520;	CAA10124	93	hypothetical protein [Cicer arietinum]	71	3e-11
LRT_UG_00576	558	Singlet, from s13dLA02D12RT102_521897	NCBI NR 20070520;	NP_177590	93	bHLH family protein [Arabidopsis thaliana]	100	5e-20
LRT_UG_00577	507	Singlet, from s13dLA02E11RT087_521909	NCBI NR 20070520;	ABD28456	106	Ribosomal protein S21e [Medicago truncatula]	157	3e-37
LRT_UG_00578	531	Singlet, from s13dLA02F04RT043_521915	NCBI NR 20070520;	ABE83769	382	Actin/actin-like [Medicago truncatula]	302	6e-81
LRT_UG_00579	189	Singlet, from s13dLA02F08RT075_521923	NCBI NR 20070520;	O81974	504	Cytochrome P450 71D8 (P450 CP7)	96	6e-19
LRT_UG_00580	577	Singlet, from s13dLA02F09RT079_521925	NCBI NR 20070520;	ABE85691	182	vitellogenin, related [Medicago truncatula]	131	3e-29
LRT_UG_00581	546	Singlet, from s13dLA02G02RT020_521931	NCBI NR 20070520;	ABL97957	220	poly(A)-binding protein II-like [Brassica rapa]	201	2e-50
LRT_UG_00582	520	Singlet, from s13dLA02G05RT040_521937	NCBI NR 20070520;	BAE71297	371	hypothetical protein [Trifolium pratense]	84	4e-15
LRT_UG_00583	76	Singlet, from s13dLA02G07RT056_521941		No Hit
LRT_UG_00584	422	Singlet, from s13dLA02H01RT016_521949	NCBI NR 20070520;	CAA58046	919	aconitase [Arabidopsis thaliana]	210	1e-53
LRT_UG_00585	457	Singlet, from s13dLA02H03RT032_521953	NCBI NR 20070520;	NP_194147	418	hydrolase, alpha/beta fold family protein [Arabidopsis thaliana]	121	1e-26
LRT_UG_00586	585	Singlet, from s13dLA02H07RT064_521957	NCBI NR 20070520;	NP_196822	252	ANAC083 (Arabidopsis NAC domain containing protein 83); transcription factor [Arabidopsis thaliana]	247	5e-64
LRT_UG_00587	365	Singlet, from s13dLA02H08RT076_521959		No Hit
LRT_UG_00588	559	Singlet, from s13dLA03A10RT081_521971	NCBI NR 20070520;	NP_199970	292	band 7 family protein [Arabidopsis thaliana]	291	2e-77
LRT_UG_00589	522	Singlet, from s13dLA03B03RT029_521981	NCBI NR 20070520;	BAD35194	99	hypothetical protein [Oryza sativa (japonica cultivar-group)]	42	0.013
LRT_UG_00590	495	Singlet, from s13dLA03B06RT057_521987	NCBI NR 20070520;	NP_177838	618	glycogenin glucosyltransferase (glycogenin)-related [Arabidopsis thaliana]	187	2e-46
LRT_UG_00591	573	Singlet, from s13dLA03B11RT093_521993	NCBI NR 20070520;	ABN06097	283	Strictosidine synthase [Medicago truncatula]	317	2e-85
LRT_UG_00592	91	Singlet, from s13dLA03C05RT038_522001		No Hit
LRT_UG_00593	99	Singlet, from s13dLA03C07RT054_522005		No Hit
LRT_UG_00594	570	Singlet, from s13dLA03C11RT086_522009	NCBI NR 20070520;	AAX85983	294	NAC6 protein [Glycine max]	125	2e-27
LRT_UG_00595	574	Singlet, from s13dLA03D01RT010_522013	NCBI NR 20070520;	ABE85391	107	S25 ribosomal protein [Medicago truncatula]	131	4e-29
LRT_UG_00596	570	Singlet, from s13dLA03D05RT046_522017	NCBI NR 20070520;	ABC55422	510	myo-inositol-1-phosphate synthase [Glycine max]	291	2e-77
LRT_UG_00597	564	Singlet, from s13dLA03D06RT058_522019	NCBI NR 20070520;	AAO73433	182	vacuolar membrane ATPase subunit c'' [Citrus limon]	276	5e-73
LRT_UG_00598	293	Singlet, from s13dLA03D12RT102_522025		No Hit
LRT_UG_00599	570	Singlet, from s13dLA03E05RT039_522029	NCBI NR 20070520;	EAY84868	665	hypothetical protein OsI_006101 [Oryza sativa (indica cultivar-group)]	242	8e-63
LRT_UG_00600	575	Singlet, from s13dLA03E09RT071_522031	NCBI NR 20070520;	NP_001078064	101	unknown protein [Arabidopsis thaliana]	148	2e-34
LRT_UG_00601	562	Singlet, from s13dLA03F02RT027_522037	NCBI NR 20070520;	NP_001047799	198	Os02g0693000 [Oryza sativa (japonica cultivar-group)]	52	1e-05
LRT_UG_00602	206	Singlet, from s13dLA03F08RT075_522047		No Hit
LRT_UG_00603	577	Singlet, from s13dLA03F09RT079_522049	NCBI NR 20070520;	BAE46985	373	mitogen-activated protein kinase [Nicotiana tabacum]	272	8e-72
LRT_UG_00604	94	Singlet, from s13dLA03G02RT020_522057		No Hit
LRT_UG_00605	565	Singlet, from s13dLA03G03RT024_522059		No Hit
LRT_UG_00606	558	Singlet, from s13dLA03G06RT052_522065	NCBI NR 20070520;	CAJ38371	212	HMG-protein [Plantago major]	140	5e-32
LRT_UG_00607	99	Singlet, from s13dLA03G11RT088_522069		No Hit
LRT_UG_00608	65	Singlet, from s13dLA03H06RT060_522073	NCBI NR 20070520;	ABE93901	637	Nonaspanin (TM9SF) [Medicago truncatula]	44	4e-11
LRT_UG_00609	504	Singlet, from s13dLA04A07RT053_522081	NCBI NR 20070520;	XP_635213	447	hypothetical protein DDBDRAFT_0183896 [Dictyostelium discoideum AX4]	41	0.02
LRT_UG_00610	202	Singlet, from s13dLA04B03RT029_522093		No Hit
LRT_UG_00611	555	Singlet, from s13dLA04B06RT057_522097	NCBI NR 20070520;	AAM64360	302	unknown [Arabidopsis thaliana]	211	2e-53
LRT_UG_00612	557	Singlet, from s13dLA04B07RT061_522099	NCBI NR 20070520;	AAB61672	346	type IIIa membrane protein cp-wap13 [Vigna unguiculata]	281	2e-74
LRT_UG_00613	88	Singlet, from s13dLA04B08RT073_522101	NCBI NR 20070520;	AAN75746	93	ribosomal protein S19 [Magnolia x soulangeana]	41	0.016
LRT_UG_00614	62	Singlet, from s13dLA04D06RT058_522121	NCBI NR 20070520;	XP_764746	642	hypothetical protein TP02_0182 [Theileria parva strain Muguga]	23	5e-05
LRT_UG_00615	75	Singlet, from s13dLA04D09RT078_522125		No Hit
LRT_UG_00616	568	Singlet, from s13dLA04D11RT094_522129	NCBI NR 20070520;	BAC56022	1110	abnormal spindle-like protein [Oryza sativa (japonica cultivar-group)]	51	3e-05
LRT_UG_00617	556	Singlet, from s13dLA04E04RT035_522137	NCBI NR 20070520;	BAA19769	290	SRC2 [Glycine max]	203	5e-51
LRT_UG_00618	576	Singlet, from s13dLA04E06RT051_522139	NCBI NR 20070520;	NP_001055355	307	Os05g0371200 [Oryza sativa (japonica cultivar-group)]	341	1e-92
LRT_UG_00619	547	Singlet, from s13dLA04E07RT055_522141		No Hit
LRT_UG_00620	581	Singlet, from s13dLA04E10RT083_522143	NCBI NR 20070520;	EAY85962	525	hypothetical protein OsI_007195 [Oryza sativa (indica cultivar-group)]	182	1e-44
LRT_UG_00621	443	Singlet, from s13dLA04E12RT099_522145	NCBI NR 20070520;	ABD32869	163	Zinc finger, RING-type; RINGv [Medicago truncatula]	92	5e-18
LRT_UG_00622	554	Singlet, from s13dLA04F03RT031_522151	NCBI NR 20070520;	NP_565899	317	hydroxyproline-rich glycoprotein family protein [Arabidopsis thaliana]	211	1e-53
LRT_UG_00623	572	Singlet, from s13dLA04F09RT079_522157	NCBI NR 20070520;	CAB61840	197	putative glycine and proline-rich protein [Sporobolus stapfianus]	49	0.0001
LRT_UG_00624	295	Singlet, from s13dLA04F10RT091_522159	NCBI NR 20070520;	NP_196713	449	ASP3 (ASPARTATE AMINOTRANSFERASE 3) [Arabidopsis thaliana]	82	5e-15
LRT_UG_00625	553	Singlet, from s13dLA04G06RT052_522165		No Hit
LRT_UG_00626	287	Singlet, from s13dLA04G09RT072_522171		No Hit
LRT_UG_00627	63	Singlet, from s13dLA04H04RT044_522175	NCBI NR 20070520;	NP_066533	492	NADH dehydrogenase subunit 2 [Naegleria gruberi]	25	1e-05
LRT_UG_00628	566	Singlet, from s13dLA04H05RT048_522177	NCBI NR 20070520;	NP_174274	187	dehydratase family [Arabidopsis thaliana]	183	6e-45
LRT_UG_00629	572	Singlet, from s13dLA04H09RT080_522183	NCBI NR 20070520;	NP_564931	183	unknown protein [Arabidopsis thaliana]	48	0.0003
LRT_UG_00630	582	Singlet, from s13dLA04H10RT092_522185	NCBI NR 20070520;	AAO91862	348	TGB12K interacting protein 3 [Nicotiana tabacum]	286	5e-76
LRT_UG_00631	565	Singlet, from s13dLA04H12RT104_522189	NCBI NR 20070520;	CAD30862	269	putative phosphatase [Solanum lycopersicum]	249	9e-65
LRT_UG_00632	158	Singlet, from s13dLA05A01RT001_522191		No Hit
LRT_UG_00633	203	Singlet, from s13dLA05A02RT017_522193		No Hit
LRT_UG_00634	210	Singlet, from s13dLA05A03RT021_522195		No Hit
LRT_UG_00635	573	Singlet, from s13dLA05A11RT085_522203		No Hit
LRT_UG_00636	517	Singlet, from s13dLA05B02RT025_522209	NCBI NR 20070520;	ABE87346	107	Early nodulin 93 ENOD93 protein [Medicago truncatula]	132	1e-29
LRT_UG_00637	573	Singlet, from s13dLA05B04RT041_522213	NCBI NR 20070520;	NP_974680	90	unknown protein [Arabidopsis thaliana]	50	5e-05
LRT_UG_00638	176	Singlet, from s13dLA05B08RT073_522219		No Hit
LRT_UG_00639	564	Singlet, from s13dLA05B10RT089_522223	NCBI NR 20070520;	NP_566323	400	RabGAP/TBC domain-containing protein [Arabidopsis thaliana]	59	1e-07
LRT_UG_00640	568	Singlet, from s13dLA05C04RT034_522231	NCBI NR 20070520;	ABE77855	160	HesB/YadR/YfhF [Medicago truncatula]	211	2e-53
LRT_UG_00641	579	Singlet, from s13dLA05C09RT070_522233	NCBI NR 20070520;	P24314	268	Proliferating cell nuclear antigen (PCNA) (Cyclin)	223	4e-57
LRT_UG_00642	172	Singlet, from s13dLA05D06RT058_522241	NCBI NR 20070520;	BAE98425	80	hypothetical protein [Arabidopsis thaliana]	89	6e-17
LRT_UG_00643	582	Singlet, from s13dLA05D08RT074_522245	NCBI NR 20070520;	ABE90278	643	Cyclin-like F-box [Medicago truncatula]	216	7e-55
LRT_UG_00644	578	Singlet, from s13dLA05D12RT102_522249	NCBI NR 20070520;	BAB85919	700	auxin response factor 10 [Oryza sativa]	72	2e-11
LRT_UG_00645	453	Singlet, from s13dLA05E02RT019_522251	NCBI NR 20070520;	NP_171974	450	TUA4 (tubulin alpha-4 chain) [Arabidopsis thaliana]	240	2e-62
LRT_UG_00646	556	Singlet, from s13dLA05F07RT063_522265	NCBI NR 20070520;	CAE47488	673	copper amino oxidase; diamine oxidase [Glycine max]	304	3e-81
LRT_UG_00647	556	Singlet, from s13dLA05F11RT095_522269	NCBI NR 20070520;	NP_195072	271	ATNAP13 (EMBRYO DEFECTIVE 2751) [Arabidopsis thaliana]	156	1e-36
LRT_UG_00648	512	Singlet, from s13dLA05G04RT036_522273	NCBI NR 20070520;	ABO83678	338	Calcium-binding EF-hand; Ovarian tumour, otubain [Medicago truncatula]	174	2e-42
LRT_UG_00649	369	Singlet, from s13dLA05G08RT068_522277	NCBI NR 20070520;	P04915	103	Histone H4	76	3e-13
LRT_UG_00650	567	Singlet, from s13dLA05G09RT072_522279	NCBI NR 20070520;	ABN09177	353	Single-stranded nucleic acid binding R3H [Medicago truncatula]	176	1e-42
LRT_UG_00651	580	Singlet, from s13dLA05G11RT088_522283	NCBI NR 20070520;	NP_564899	456	unknown protein [Arabidopsis thaliana]	236	5e-61
LRT_UG_00652	582	Singlet, from s13dLA05H07RT064_522291	NCBI NR 20070520;	ABA18652	499	glutamate decarboxylase [Populus tremula x Populus alba]	319	9e-86
LRT_UG_00653	216	Singlet, from s13dLA06A02RT017_522305		No Hit
LRT_UG_00654	560	Singlet, from s13dLA06A05RT037_522307	NCBI NR 20070520;	EAY88959	393	hypothetical protein OsI_010192 [Oryza sativa (indica cultivar-group)]	70	5e-11
LRT_UG_00655	405	Singlet, from s13dLA06A08RT065_522309	NCBI NR 20070520;	BAB33412	221	putative senescence-associated protein [Pisum sativum]	91	9e-18
LRT_UG_00656	220	Singlet, from s13dLA06A09RT069_522311		No Hit
LRT_UG_00657	254	Singlet, from s13dLA06B12RT101_522331	NCBI NR 20070520;	CAB65281	388	L3 Ribosomal protein [Medicago sativa subsp. x varia]	104	1e-21
LRT_UG_00658	578	Singlet, from s13dLA06C06RT050_522341	NCBI NR 20070520;	ABE82276	654	RNA-binding region RNP-1 (RNA recognition motif) [Medicago truncatula]	308	2e-82
LRT_UG_00659	82	Singlet, from s13dLA06C09RT070_522345		No Hit
LRT_UG_00660	119	Singlet, from s13dLA06C11RT086_522347		No Hit
LRT_UG_00661	485	Singlet, from s13dLA06D01RT010_522351	NCBI NR 20070520;	ABC59088	528	cytochrome P450 monooxygenase CYP72A61 [Medicago truncatula]	262	6e-69
LRT_UG_00662	306	Singlet, from s13dLA06D07RT062_522357	NCBI NR 20070520;	AAO23072	641	R 14 protein [Glycine max]	98	9e-20
LRT_UG_00663	530	Singlet, from s13dLA06D08RT074_522359	NCBI NR 20070520;	NP_200651	624	ATEXO70B1 (exocyst subunit EXO70 family protein B1); protein binding [Arabidopsis thaliana]	175	1e-42
LRT_UG_00664	568	Singlet, from s13dLA06D12RT102_522365	NCBI NR 20070520;	AAS46232	261	methionine sulfoxide reductase A [Populus trichocarpa x Populus deltoides]	233	4e-60
LRT_UG_00665	549	Singlet, from s13dLA06E02RT019_522367	NCBI NR 20070520;	ABA46763	143	unknown [Solanum tuberosum]	230	4e-59
LRT_UG_00666	358	Singlet, from s13dLA06F07RT063_522379		No Hit
LRT_UG_00667	97	Singlet, from s13dLA06F11RT095_522381		No Hit
LRT_UG_00668	266	Singlet, from s13dLA06G02RT020_522385	NCBI NR 20070520;	ABE81791	114	hypothetical protein MtrDRAFT_AC148406g2v2 [Medicago truncatula]	50	3e-05
LRT_UG_00669	558	Singlet, from s13dLA06G08RT068_522389	NCBI NR 20070520;	AAD51627	441	seed maturation protein PM39 [Glycine max]	79	1e-13
LRT_UG_00670	535	Singlet, from s13dLA06G09RT072_522391	NCBI NR 20070520;	ABN69038	540	WRKY protein [Solanum tuberosum]	198	1e-49
LRT_UG_00671	503	Singlet, from s13dLA06G11RT088_522395		No Hit
LRT_UG_00672	521	Singlet, from s13dLA06H01RT016_522397	NCBI NR 20070520;	NP_001057374	150	Os06g0274200 [Oryza sativa (japonica cultivar-group)]	241	1e-62
LRT_UG_00673	73	Singlet, from s13dLA07A03RT021_522407	NCBI NR 20070520;	NP_809050	641	hypothetical protein BT_0137 [Bacteroides thetaiotaomicron VPI-5482]	25	2e-05
LRT_UG_00674	570	Singlet, from s13dLA07B02RT025_522415	NCBI NR 20070520;	ABB91897	216	Y14 protein [Taiwania cryptomerioides]	172	1e-41
LRT_UG_00675	582	Singlet, from s13dLA07B11RT093_522425	NCBI NR 20070520;	NP_197343	441	unknown protein [Arabidopsis thaliana]	138	3e-31
LRT_UG_00676	558	Singlet, from s13dLA07B12RT101_522427	NCBI NR 20070520;	ABE86688	574	GroEL-like chaperone, ATPase [Medicago truncatula]	165	1e-39
LRT_UG_00677	110	Singlet, from s13dLA07C08RT066_522435		No Hit
LRT_UG_00678	410	Singlet, from s13dLA07D05RT046_522445	NCBI NR 20070520;	ABB87134	217	RNA binding protein-like protein [Solanum tuberosum]	118	9e-26
LRT_UG_00679	575	Singlet, from s13dLA07E05RT039_522459	NCBI NR 20070520;	ABE78502	313	GNS1/SUR4 membrane protein [Medicago truncatula]	181	2e-44
LRT_UG_00680	166	Singlet, from s13dLA07E07RT055_522461		No Hit
LRT_UG_00681	567	Singlet, from s13dLA07E08RT067_522463	NCBI NR 20070520;	Q96452	258	14-3-3-like protein C (SGF14C)	273	3e-72
LRT_UG_00682	419	Singlet, from s13dLA07E11RT087_522469	NCBI NR 20070520;	BAA97312	262	unnamed protein product [Arabidopsis thaliana]	107	2e-22
LRT_UG_00683	568	Singlet, from s13dLA07F06RT059_522475	NCBI NR 20070520;	CAB45651	285	putative plasma membrane intrinsic protein [Pisum sativum]	270	4e-71
LRT_UG_00684	687	Singlet, from s13dLA07G06RT052_522485	NCBI NR 20070520;	NP_061387	698	hypothetical protein Fpla010 [Plasmid F]	403	6e-111
LRT_UG_00685	588	Singlet, from s13dLA07G08RT068_522489	NCBI NR 20070520;	ABN07994	167	Protein kinase [Medicago truncatula]	251	2e-65
LRT_UG_00686	586	Singlet, from s13dLA07G09RT072_522491	NCBI NR 20070520;	NP_565456	507	FVE (FVE) [Arabidopsis thaliana]	272	1e-71
LRT_UG_00687	458	Singlet, from s13dLA07H01RT016_522497		No Hit
LRT_UG_00688	313	Singlet, from s13dLA07H05RT048_522501		No Hit
LRT_UG_00689	554	Singlet, from s13dLA08A07RT053_522515	NCBI NR 20070520;	ABO84639	141	CHCH [Medicago truncatula]	127	3e-28
LRT_UG_00690	199	Singlet, from s13dLA08A08RT065_522517		No Hit
LRT_UG_00691	582	Singlet, from s13dLA08A10RT081_522519	NCBI NR 20070520;	ABO83987	255	AAA ATPase [Medicago truncatula]	322	7e-87
LRT_UG_00692	314	Singlet, from s13dLA08A11RT085_522521		No Hit
LRT_UG_00693	548	Singlet, from s13dLA08B03RT029_522527	NCBI NR 20070520;	AAQ65148	114	At5g12240 [Arabidopsis thaliana]	77	4e-13
LRT_UG_00694	559	Singlet, from s13dLA08B07RT061_522531	NCBI NR 20070520;	ABN08645	558	Tubulin binding cofactor C [Medicago truncatula]	343	4e-93
LRT_UG_00695	432	Singlet, from s13dLA08C02RT018_522539	NCBI NR 20070520;	NP_001077684	91	unknown protein [Arabidopsis thaliana]	103	2e-21
LRT_UG_00696	587	Singlet, from s13dLA08C09RT070_522543	NCBI NR 20070520;	NP_181426	335	SPX (SYG1/Pho81/XPR1) domain-containing protein / zinc finger (C3HC4-type RING finger) protein-related [Arabidopsis thaliana]	137	4e-31
LRT_UG_00697	571	Singlet, from s13dLA08C10RT082_522545	NCBI NR 20070520;	NP_199142	278	ATDCI1 (DELTA(3,5),DELTA(2,4)-DIENOYL-COA ISOMERASE 1); delta3,5-delta2,4-dienoyl-CoA isomerase/ enoyl-CoA hydratase [Arabidopsis thaliana]	84	5e-15
LRT_UG_00698	539	Singlet, from s13dLA08C12RT098_522547	NCBI NR 20070520;	ABE88627	380	Alcohol dehydrogenase superfamily, zinc-containing [Medicago truncatula]	318	1e-85
LRT_UG_00699	426	Singlet, from s13dLA08D07RT062_522549	NCBI NR 20070520;	AAK72104	268	putative Hs1pro-1-like protein [Cicer arietinum]	121	1e-26
LRT_UG_00700	221	Singlet, from s13dLA08D12RT102_522559	NCBI NR 20070520;	AAR12195	699	molecular chaperone Hsp90-1 [Lycopersicon esculentum]	88	1e-16
LRT_UG_00701	96	Singlet, from s13dLA08E03RT023_522563		No Hit
LRT_UG_00702	477	Singlet, from s13dLA08E05RT039_522565	NCBI NR 20070520;	NP_188441	326	guanine nucleotide-binding family protein / activated protein kinase C receptor (RACK1) [Arabidopsis thaliana]	158	7e-38
LRT_UG_00703	579	Singlet, from s13dLA08E06RT051_522567	NCBI NR 20070520;	ABE86334	630	D-isomer specific 2-hydroxyacid dehydrogenase, catalytic region [Medicago truncatula]	273	5e-72
LRT_UG_00704	58	Singlet, from s13dLA08E07RT055_522569	NCBI NR 20070520;	YP_233065	300	ser/thr kinase [Vaccinia virus]	28	3e-06
LRT_UG_00705	325	Singlet, from s13dLA08F12RT103_522587	NCBI NR 20070520;	ABE81803	603	TGF-beta receptor, type I/II extracellular region [Medicago truncatula]	149	4e-35
LRT_UG_00706	550	Singlet, from s13dLA08G02RT020_522591	NCBI NR 20070520;	AAM23263	164	DnaJ-like protein [Glycine max]	151	2e-35
LRT_UG_00707	262	Singlet, from s13dLA08G03RT024_522593	NCBI NR 20070520;	NP_196742	306	unknown protein [Arabidopsis thaliana]	49	8e-05
LRT_UG_00708	453	Singlet, from s13dLA08H02RT028_522603	NCBI NR 20070520;	ABN08776	157	Wiscott-Aldrich syndrome, C-terminal [Medicago truncatula]	65	9e-10
LRT_UG_00709	568	Singlet, from s13dLA13A03RT021_522613	NCBI NR 20070520;	AAC08525	401	glucose-6-phosphate/phosphate-translocator precursor [Pisum sativum]	292	1e-77
LRT_UG_00710	575	Singlet, from s13dLA13A11RT085_522621	NCBI NR 20070520;	ABI93942	276	syntaxin [Nicotiana benthamiana]	142	1e-32
LRT_UG_00711	580	Singlet, from s13dLA13B01RT009_522623	NCBI NR 20070520;	NP_190777	116	ATRPB13.6 (Arabidopsis thaliana RNA polymerase II 13.6 kDa subunit); DNA binding / DNA-directed RNA polymerase	210	5e-53
LRT_UG_00712	58	Singlet, from s13dLA13B02RT025_522625	NCBI NR 20070520;	YP_972973	1025	acriflavin resistance protein [Acidovorax avenae subsp. citrulli AAC00-1]	25	2e-05
LRT_UG_00713	558	Singlet, from s13dLA13B07RT061_522627	NCBI NR 20070520;	NP_568976	116	transcription initiation protein-related [Arabidopsis thaliana]	214	3e-54
LRT_UG_00714	481	Singlet, from s13dLA13B11RT093_522633		No Hit
LRT_UG_00715	457	Singlet, from s13dLA13C03RT022_522641	NCBI NR 20070520;	NP_181906	67	unknown protein [Arabidopsis thaliana]	86	3e-16
LRT_UG_00716	392	Singlet, from s13dLA13C06RT050_522643		No Hit
LRT_UG_00717	525	Singlet, from s13dLA13C07RT054_522645	NCBI NR 20070520;	ABP02755	649	Zinc finger, DHHC-type [Medicago truncatula]	169	5e-41
LRT_UG_00718	558	Singlet, from s13dLA13D04RT042_522655	NCBI NR 20070520;	CAI48073	92	60S ribosomal protein L37a [Capsicum chinense]	185	1e-45
LRT_UG_00719	572	Singlet, from s13dLA13D05RT046_522657	NCBI NR 20070520;	AAQ87021	276	VDAC1.3 [Lotus corniculatus var. japonicus]	322	1e-86
LRT_UG_00720	477	Singlet, from s13dLA13D06RT058_522659		No Hit
LRT_UG_00721	581	Singlet, from s13dLA13D07RT062_522661	NCBI NR 20070520;	BAE71209	533	putative importin alpha [Trifolium pratense]	369	6e-101
LRT_UG_00722	173	Singlet, from s13dLA13E01RT006_522671		No Hit
LRT_UG_00723	108	Singlet, from s13dLA13E03RT023_522675		No Hit
LRT_UG_00724	127	Singlet, from s13dLA13E07RT055_522677		No Hit
LRT_UG_00725	51	Singlet, from s13dLA13F01RT014_522689	NCBI NR 20070520;	XP_676683	66	hypothetical protein PB105242.00.0 [Plasmodium berghei strain ANKA]	26	8e-06
LRT_UG_00726	556	Singlet, from s13dLA13F07RT063_522695	NCBI NR 20070520;	ABO83070	356	Cupin region [Medicago truncatula]	309	5e-83
LRT_UG_00727	588	Singlet, from s13dLA13F08RT075_522697	NCBI NR 20070520;	ABO81635	587	Tetratricopeptide-like helical [Medicago truncatula]	335	8e-91
LRT_UG_00728	578	Singlet, from s13dLA13F09RT079_522699	NCBI NR 20070520;	NP_564011	153	UBC36; ubiquitin-protein ligase [Arabidopsis thaliana]	304	3e-81
LRT_UG_00729	562	Singlet, from s13dLA13G01RT008_522703	NCBI NR 20070520;	ABO81303	443	UbiA prenyltransferase [Medicago truncatula]	210	4e-53
LRT_UG_00730	558	Singlet, from s13dLA13G05RT040_522705	NCBI NR 20070520;	AAY34907	193	arginase [Prunus armeniaca]	335	7e-91
LRT_UG_00731	560	Singlet, from s13dLA13G08RT068_522709	NCBI NR 20070520;	NP_190412	385	hydrolase, alpha/beta fold family protein [Arabidopsis thaliana]	188	1e-46
LRT_UG_00732	376	Singlet, from s13dLA13H06RT060_522719	NCBI NR 20070520;	CAA67728	399	pectinacetylesterase precursor [Vigna radiata var. radiata]	133	3e-30
LRT_UG_00733	521	Singlet, from s13dLA16A04RT033_522729	NCBI NR 20070520;	ABE86457	133	hypothetical protein MtrDRAFT_AC157534g14v1 [Medicago truncatula]	143	5e-33
LRT_UG_00734	563	Singlet, from s13dLA16A05RT037_522731	NCBI NR 20070520;	ABE82276	654	RNA-binding region RNP-1 (RNA recognition motif) [Medicago truncatula]	201	2e-50
LRT_UG_00735	582	Singlet, from s13dLA16A10RT081_522739	NCBI NR 20070520;	AAY25165	378	beta-1,3-glucanase 1 [Ziziphus jujuba]	240	3e-62
LRT_UG_00736	491	Singlet, from s13dLA16B01RT009_522745		No Hit
LRT_UG_00737	560	Singlet, from s13dLA16B05RT045_522751	NCBI NR 20070520;	AAF86522	740	F21B7.34 [Arabidopsis thaliana]	41	0.035
LRT_UG_00738	447	Singlet, from s13dLA16B08RT073_522757		No Hit
LRT_UG_00739	530	Singlet, from s13dLA16C12RT098_522771		No Hit
LRT_UG_00740	557	Singlet, from s13dLA16D01RT010_522773	NCBI NR 20070520;	CAA56520	504	mitochondrial processing peptidase [Solanum tuberosum]	135	2e-30
LRT_UG_00741	567	Singlet, from s13dLA16D09RT078_522779	NCBI NR 20070520;	O49884	112	60S ribosomal protein L30	230	3e-59
LRT_UG_00742	385	Singlet, from s13dLA16E04RT035_522791	NCBI NR 20070520;	CAA09041	130	elongation factor 1-alpha [Cicer arietinum]	77	2e-13
LRT_UG_00743	557	Singlet, from s13dLA16F03RT031_522807	NCBI NR 20070520;	NP_192395	244	Der1-like family protein / degradation in the ER-like family protein [Arabidopsis thaliana]	334	2e-90
LRT_UG_00744	557	Singlet, from s13dLA16F11RT095_522815	NCBI NR 20070520;	NP_180390	219	unknown protein [Arabidopsis thaliana]	249	6e-65
LRT_UG_00745	332	Singlet, from s13dLA16G02RT020_522819		No Hit
LRT_UG_00746	580	Singlet, from s13dLA16G05RT040_522825	NCBI NR 20070520;	NP_001054633	454	Os05g0145600 [Oryza sativa (japonica cultivar-group)]	200	5e-50
LRT_UG_00747	587	Singlet, from s13dLA16G09RT072_522831		No Hit
LRT_UG_00748	575	Singlet, from s13dLA16G12RT100_522833	NCBI NR 20070520;	ABO78129	935	SNF2-related; Zinc finger, RING-type; ATP-requiring DNA helicase RecQ [Medicago truncatula]	50	6e-05
LRT_UG_00749	56	Singlet, from s13dLA16H05RT048_522841	NCBI NR 20070520;	XP_727042	726	CCAAT-box DNA binding protein subunit B [Plasmodium yoelii yoelii str. 17XNL]	25	2e-05
LRT_UG_00750	72	Singlet, from s13dLA16H08RT076_522845		No Hit
LRT_UG_00751	570	Singlet, from s13dLA16H11RT096_522851	NCBI NR 20070520;	AAG50684	248	hypothetical protein [Arabidopsis thaliana]	154	3e-36
LRT_UG_00752	57	Singlet, from s13dLA19A01RT001_522853	NCBI NR 20070520;	NP_116695	557	Component of the RSC chromatin remodeling complex; essential for viability and mitotic growth; homolog of SWI/SNF subunit Swi3p, but unlike Swi3p, does not activate transcription of reporters [Saccharomyces cerevisiae]	25	2e-05
LRT_UG_00753	173	Singlet, from s13dLA19A03RT021_522857		No Hit
LRT_UG_00754	564	Singlet, from s13dLA19A06RT049_522861	NCBI NR 20070520;	S40239	155	ubiquitin/ribosomal protein S27a fusion protein - white lupine	265	2e-69
LRT_UG_00755	552	Singlet, from s13dLA19A07RT053_522863	NCBI NR 20070520;	ABL84692	219	glutathione S-transferase [Vitis vinifera]	235	2e-60
LRT_UG_00756	570	Singlet, from s13dLA19A08RT065_522865	NCBI NR 20070520;	ABE86786	136	hypothetical protein MtrDRAFT_AC124956g13v2 [Medicago truncatula]	203	7e-51
LRT_UG_00757	321	Singlet, from s13dLA19B07RT061_522877	NCBI NR 20070520;	BAA94975	571	AMP-binding protein [Arabidopsis thaliana]	59	6e-08
LRT_UG_00758	341	Singlet, from s13dLA19B10RT089_522881		No Hit
LRT_UG_00759	262	Singlet, from s13dLA19C05RT038_522889	NCBI NR 20070520;	AAG00940	256	unknown [Glycine max]	70	2e-11
LRT_UG_00760	576	Singlet, from s13dLA19C12RT098_522897	NCBI NR 20070520;	AAP46143	339	cinnamoyl CoA reductase [Fragaria x ananassa]	106	7e-22
LRT_UG_00761	462	Singlet, from s13dLA19E01RT006_522911	NCBI NR 20070520;	XP_001202282	890	PREDICTED: similar to laccase 1 [Strongylocentrotus purpuratus]	48	0.0001
LRT_UG_00762	555	Singlet, from s13dLA19E09RT071_522915	NCBI NR 20070520;	NP_001030904	230	VAP27-1 (VAMP/SYNAPTOBREVIN-ASSOCIATED PROTEIN 27-1) [Arabidopsis thaliana]	229	7e-59
LRT_UG_00763	559	Singlet, from s13dLA19F04RT043_522921	NCBI NR 20070520;	ABE83633	323	Ribosomal protein L10; Ribosomal protein 60S [Medicago truncatula]	164	2e-39
LRT_UG_00764	159	Singlet, from s13dLA19F09RT079_522927		No Hit
LRT_UG_00765	557	Singlet, from s13dLA19F11RT095_522931	NCBI NR 20070520;	NP_563749	362	basic helix-loop-helix (bHLH) family protein [Arabidopsis thaliana]	189	1e-46
LRT_UG_00766	234	Singlet, from s13dLA19F12RT103_522933	NCBI NR 20070520;	NP_564263	204	zinc finger (C3HC4-type RING finger) family protein [Arabidopsis thaliana]	89	6e-17
LRT_UG_00767	572	Singlet, from s13dLA19H04RT044_522947	NCBI NR 20070520;	ABE90866	262	Peptidase T1A, proteasome beta-subunit [Medicago truncatula]	303	5e-81
LRT_UG_00768	115	Singlet, from s13dLA19H06RT060_522951		No Hit
LRT_UG_00769	523	Singlet, from s13dLA19H08RT076_522955	NCBI NR 20070520;	T10494	510	pectinesterase (EC 3.1.1.11) PECS-c2 - sweet orange	211	2e-53
LRT_UG_00770	236	Singlet, from s13dLA19H10RT092_522957		No Hit
LRT_UG_00771	117	Singlet, from s13dLA09A02RT017_522961		No Hit
LRT_UG_00772	546	Singlet, from s13dLA09A06RT049_522965	NCBI NR 20070520;	ABD32807	287	Major intrinsic protein [Medicago truncatula]	255	8e-67
LRT_UG_00773	329	Singlet, from s13dLA09A09RT069_522967		No Hit
LRT_UG_00774	567	Singlet, from s13dLA09A11RT085_522971	NCBI NR 20070520;	NP_175424	209	unknown protein [Arabidopsis thaliana]	89	9e-17
LRT_UG_00775	379	Singlet, from s13dLA09B07RT061_522981	NCBI NR 20070520;	NP_564227	74	unknown protein [Arabidopsis thaliana]	63	3e-09
LRT_UG_00776	549	Singlet, from s13dLA09B09RT077_522983	NCBI NR 20070520;	AAM64433	324	similar to late embryogenesis abundant proteins [Arabidopsis thaliana]	242	1e-62
LRT_UG_00777	288	Singlet, from s13dLA09C02RT018_522989		No Hit
LRT_UG_00778	559	Singlet, from s13dLA09C08RT066_522995	NCBI NR 20070520;	ABE81779	705	Phox-like [Medicago truncatula]	230	5e-59
LRT_UG_00779	52	Singlet, from s13dLA09D04RT042_523003	NCBI NR 20070520;	YP_001177485	328	cobalamin synthesis protein, P47K [Enterobacter sp. 638]	25	2e-05
LRT_UG_00780	556	Singlet, from s13dLA09D09RT078_523009	NCBI NR 20070520;	NP_173070	368	DNA repair protein RAD23, putative [Arabidopsis thaliana]	167	4e-40
LRT_UG_00781	489	Singlet, from s13dLA09E04RT035_523019	NCBI NR 20070520;	ABC01902	246	putative 60S ribosomal protein L7-like protein [Solanum tuberosum]	133	3e-30
LRT_UG_00782	552	Singlet, from s13dLA09E09RT071_523025	NCBI NR 20070520;	NP_564679	189	prenylated rab acceptor (PRA1) family protein [Arabidopsis thaliana]	133	5e-30
LRT_UG_00783	510	Singlet, from s13dLA09F01RT014_523029	NCBI NR 20070520;	ABN08266	547	Poly(ADP-ribose) polymerase, catalytic region [Medicago truncatula]	92	1e-17
LRT_UG_00784	486	Singlet, from s13dLA09F05RT047_523035	NCBI NR 20070520;	ABE93138	221	Amino acid/polyamine transporter II [Medicago truncatula]	219	6e-56
LRT_UG_00785	146	Singlet, from s13dLA09F10RT091_523041		No Hit
LRT_UG_00786	565	Singlet, from s13dLA09F12RT103_523045	NCBI NR 20070520;	NP_974835	418	unknown protein [Arabidopsis thaliana]	208	2e-52
LRT_UG_00787	565	Singlet, from s13dLA09G04RT036_523051	NCBI NR 20070520;	NP_564284	243	APT1 (ADENINE PHOSPHORIBOSYLTRANSFERASE 1); adenine phosphoribosyltransferase [Arabidopsis thaliana]	255	1e-66
LRT_UG_00788	562	Singlet, from s13dLA09H06RT060_523067	NCBI NR 20070520;	ABE78998	261	Ankyrin [Medicago truncatula]	266	5e-70
LRT_UG_00789	546	Singlet, from s13dLA09H08RT076_523069	NCBI NR 20070520;	NP_180357	1124	unknown protein [Arabidopsis thaliana]	205	1e-51
LRT_UG_00790	368	Singlet, from s13dLA09H10RT092_523071		No Hit
LRT_UG_00791	507	Singlet, from s13dLA10A02RT017_523079	NCBI NR 20070520;	CAA18600	557	putative protein [Arabidopsis thaliana]	65	2e-09
LRT_UG_00792	547	Singlet, from s13dLA10A06RT049_523081	NCBI NR 20070520;	NP_567262	303	PUX4 (LANT UBX DOMAIN-CONTAINING PROTEIN 4) [Arabidopsis thaliana]	244	2e-63
LRT_UG_00793	56	Singlet, from s13dLA10A07RT053_523083	NCBI NR 20070520;	YP_056585	687	hypothetical adhesion protein [Propionibacterium acnes KPA171202]	27	6e-06
LRT_UG_00794	537	Singlet, from s13dLA10A10RT081_523085	NCBI NR 20070520;	AAQ22726	94	40S ribosomal protein S25 [Glycine max]	138	2e-31
LRT_UG_00795	547	Singlet, from s13dLA10B07RT061_523099	NCBI NR 20070520;	NP_001058845	630	Os07g0134800 [Oryza sativa (japonica cultivar-group)]	129	7e-29
LRT_UG_00796	559	Singlet, from s13dLA10B11RT093_523103	NCBI NR 20070520;	AAS20985	91	At1g67350-like protein [Hyacinthus orientalis]	150	4e-35
LRT_UG_00797	546	Singlet, from s13dLA10C01RT002_523105	NCBI NR 20070520;	ABE84676	145	Heavy metal transport/detoxification protein [Medicago truncatula]	236	5e-61
LRT_UG_00798	571	Singlet, from s13dLA10C05RT038_523113		No Hit
LRT_UG_00799	549	Singlet, from s13dLA10C09RT070_523117	NCBI NR 20070520;	AAF18514	123	ESTs gb|T41688, gb|AI992698, gb|AA394805 come from this gene. [Arabidopsis thaliana]	74	4e-12
LRT_UG_00800	576	Singlet, from s13dLA10C10RT082_523119	NCBI NR 20070520;	AAU89742	603	serine/threonine protein kinase-like [Solanum tuberosum]	290	5e-77
LRT_UG_00801	505	Singlet, from s13dLA10D02RT026_523121	NCBI NR 20070520;	NP_564981	192	unknown protein [Arabidopsis thaliana]	94	2e-18
LRT_UG_00802	544	Singlet, from s13dLA10D08RT074_523131	NCBI NR 20070520;	CAB96991	65	putative zinc finger protein [Cicer arietinum]	111	3e-23
LRT_UG_00803	546	Singlet, from s13dLA10D09RT078_523133	NCBI NR 20070520;	ABE82912	197	Ribosomal protein S4, bacterial and organelle form [Medicago truncatula]	325	9e-88
LRT_UG_00804	185	Singlet, from s13dLA10E04RT035_523143		No Hit
LRT_UG_00805	447	Singlet, from s13dLA10E05RT039_523145	NCBI NR 20070520;	ABE88015	81	hypothetical protein MtrDRAFT_AC146791g14v2 [Medicago truncatula]	80	2e-14
LRT_UG_00806	95	Singlet, from s13dLA10E09RT071_523149		No Hit
LRT_UG_00807	405	Singlet, from s13dLA10F07RT063_523161		No Hit
LRT_UG_00808	560	Singlet, from s13dLA10G04RT036_523171	NCBI NR 20070520;	ABE93659	439	Translation initiation factor IF5; eIF4-gamma/eIF5/eIF2-epsilon [Medicago truncatula]	182	1e-44
LRT_UG_00809	545	Singlet, from s13dLA10G06RT052_523173	NCBI NR 20070520;	CAA76346	286	putative arginine/serine-rich splicing factor [Medicago sativa subsp. x varia]	217	3e-55
LRT_UG_00810	570	Singlet, from s13dLA10G09RT072_523175	NCBI NR 20070520;	AAK40310	301	putative methyl-binding domain protein MBD111 [Zea mays]	41	0.037
LRT_UG_00811	573	Singlet, from s13dLA10H07RT064_523191	NCBI NR 20070520;	CAA72341	381	protein phosphatase 2C [Medicago sativa]	164	4e-39
LRT_UG_00812	573	Singlet, from s13dLA10H08RT076_523193	NCBI NR 20070520;	AAN77145	220	fiber protein Fb2 [Gossypium barbadense]	234	2e-60
LRT_UG_00813	560	Singlet, from s13dLA10H09RT080_523195		No Hit
LRT_UG_00814	260	Singlet, from s13dLA11B01RT009_523211	NCBI NR 20070520;	ABP03727	442	Major facilitator superfamily MFS_1 [Medicago truncatula]	107	2e-22
LRT_UG_00815	470	Singlet, from s13dLA11B07RT061_523219	NCBI NR 20070520;	ABE87781	217	DSBA oxidoreductase [Medicago truncatula]	102	6e-21
LRT_UG_00816	510	Singlet, from s13dLA11B11RT093_523223	NCBI NR 20070520;	AAT38818	68	membrane protein [Brassica juncea]	124	2e-27
LRT_UG_00817	426	Singlet, from s13dLA11C01RT002_523225	NCBI NR 20070520;	NP_190730	755	unknown protein [Arabidopsis thaliana]	82	4e-15
LRT_UG_00818	410	Singlet, from s13dLA11C03RT022_523229	NCBI NR 20070520;	ABE93792	544	Ankyrin [Medicago truncatula]	95	8e-19
LRT_UG_00819	113	Singlet, from s13dLA11C09RT070_523241		No Hit
LRT_UG_00820	262	Singlet, from s13dLA11D01RT010_523243	NCBI NR 20070520;	P29344	411	30S ribosomal protein S1, chloroplast precursor (CS1)	75	1e-12
LRT_UG_00821	80	Singlet, from s13dLA11D08RT074_523253		No Hit
LRT_UG_00822	537	Singlet, from s13dLA11D09RT078_523255		No Hit
LRT_UG_00823	442	Singlet, from s13dLA11D12RT102_523259	NCBI NR 20070520;	Q9FY06	442	Inner membrane protein PPF-1, chloroplast precursor (Post-floral-specific protein 1)	59	6e-08
LRT_UG_00824	550	Singlet, from s13dLA11E04RT035_523263	NCBI NR 20070520;	CAF34022	497	galactokinase [Pisum sativum]	319	8e-86
LRT_UG_00825	62	Singlet, from s13dLA11E07RT055_523267	NCBI NR 20070520;	XP_001302570	2159	PIKK family atypical protein kinase [Trichomonas vaginalis G3]	24	3e-05
LRT_UG_00826	554	Singlet, from s13dLA11E08RT067_523269	NCBI NR 20070520;	ABC68400	502	cytochrome P450 monooxygenase CYP81E10 [Glycine max]	311	1e-83
LRT_UG_00827	54	Singlet, from s13dLA11F01RT014_523277	NCBI NR 20070520;	CAD47803	326	putative UDP N-acetylglucosamine transporter [Xenopus laevis]	24	3e-05
LRT_UG_00828	537	Singlet, from s13dLA11F05RT047_523283	NCBI NR 20070520;	NP_190966	114	protease inhibitor/seed storage/lipid transfer protein (LTP) family protein [Arabidopsis thaliana]	123	6e-27
LRT_UG_00829	281	Singlet, from s13dLA11F06RT059_523285		No Hit
LRT_UG_00830	310	Singlet, from s13dLA11F07RT063_523287	NCBI NR 20070520;	AAK84886	327	homeodomain leucine zipper protein HDZ2 [Phaseolus vulgaris]	117	2e-25
LRT_UG_00831	559	Singlet, from s13dLA11F08RT075_523289	NCBI NR 20070520;	NP_175250	145	signal recognition particle 19 kDa protein, putative / SRP19, putative [Arabidopsis thaliana]	163	8e-39
LRT_UG_00832	204	Singlet, from s13dLA11F10RT091_523291	NCBI NR 20070520;	BAA93004	179	nonclathrin coat protein zeta2-COP [Glycine max]	94	2e-18
LRT_UG_00833	562	Singlet, from s13dLA11F12RT103_523293	NCBI NR 20070520;	NP_001067091	263	Os12g0572400 [Oryza sativa (japonica cultivar-group)]	71	3e-11
LRT_UG_00834	461	Singlet, from s13dLA11G02RT020_523297		No Hit
LRT_UG_00835	556	Singlet, from s13dLA11G03RT024_523299	NCBI NR 20070520;	NP_200131	263	nodulin MtN3 family protein [Arabidopsis thaliana]	219	9e-56
LRT_UG_00836	294	Singlet, from s13dLA11G05RT040_523303		No Hit
LRT_UG_00837	569	Singlet, from s13dLA11H08RT076_523319	NCBI NR 20070520;	NP_172058	1184	UDP-glucoronosyl/UDP-glucosyl transferase family protein [Arabidopsis thaliana]	80	7e-14
LRT_UG_00838	365	Singlet, from s13dLA11H11RT096_523321	NCBI NR 20070520;	NP_564416	66	unknown protein [Arabidopsis thaliana]	59	4e-08
LRT_UG_00839	549	Singlet, from s13dLA11H12RT104_523323	NCBI NR 20070520;	ABP02721	160	hypothetical protein MtrDRAFT_AC144342g15v2 [Medicago truncatula]	55	2e-06
LRT_UG_00840	537	Singlet, from s13dLA12A04RT033_523327	NCBI NR 20070520;	ABE93059	625	Inositol polyphosphate related phosphatase [Medicago truncatula]	207	3e-52
LRT_UG_00841	539	Singlet, from s13dLA12A09RT069_523329	NCBI NR 20070520;	AAA34366	105	ribosomal protein L41	203	6e-51
LRT_UG_00842	156	Singlet, from s13dLA12B02RT025_523333	NCBI NR 20070520;	ZP_01774245	524	conserved hypothetical protein [Geobacter bemidjiensis Bem]	75	1e-12
LRT_UG_00843	486	Singlet, from s13dLA12B11RT093_523345	NCBI NR 20070520;	NP_568358	106	plastid-specific ribosomal protein-related [Arabidopsis thaliana]	89	6e-17
LRT_UG_00844	505	Singlet, from s13dLA12C04RT034_523353	NCBI NR 20070520;	AAK60319	57	AT3g47831/T23J7 [Arabidopsis thaliana]	84	4e-15
LRT_UG_00845	461	Singlet, from s13dLA12D05RT046_523365	NCBI NR 20070520;	NP_189052	69	unknown protein [Arabidopsis thaliana]	62	4e-09
LRT_UG_00846	544	Singlet, from s13dLA12D10RT090_523371	NCBI NR 20070520;	NP_173601	206	unknown protein [Arabidopsis thaliana]	52	1e-05
LRT_UG_00847	553	Singlet, from s13dLA12E05RT039_523377		No Hit
LRT_UG_00848	551	Singlet, from s13dLA12E08RT067_523379	NCBI NR 20070520;	ABC86558	464	abscisic acid 8'-hydroxylase [Phaseolus vulgaris]	206	8e-52
LRT_UG_00849	563	Singlet, from s13dLA12F09RT079_523393	NCBI NR 20070520;	ABE82276	654	RNA-binding region RNP-1 (RNA recognition motif) [Medicago truncatula]	336	4e-91
LRT_UG_00850	215	Singlet, from s13dLA12G02RT020_523399		No Hit
LRT_UG_00851	255	Singlet, from s13dLA12G06RT052_523405	NCBI NR 20070520;	BAD52537	598	spore coat protein -like [Oryza sativa (japonica cultivar-group)]	44	0.003
LRT_UG_00852	559	Singlet, from s13dLA12G07RT056_523407		No Hit
LRT_UG_00853	556	Singlet, from s13dLA12G12RT100_523411	NCBI NR 20070520;	CAA09228	239	thaumatin-like protein PR-5b [Cicer arietinum]	213	4e-54
LRT_UG_00854	59	Singlet, from s13dLA12H10RT092_523425	NCBI NR 20070520;	NP_268516	131	putative signal peptidase I [Streptococcus pyogenes M1 GAS]	27	3e-06
LRT_UG_00855	562	Singlet, from s13dLA12H11RT096_523427	NCBI NR 20070520;	NP_566044	205	unknown protein [Arabidopsis thaliana]	43	0.009
LRT_UG_00856	540	Singlet, from s13dLA14A05RT037_523435	NCBI NR 20070520;	CAC20221	260	ribosomal protein L2 [Glycine max]	337	3e-91
LRT_UG_00857	547	Singlet, from s13dLA14A06RT049_523437	NCBI NR 20070520;	CAA72183	333	annexin-like protein [Medicago sativa]	222	8e-57
LRT_UG_00858	570	Singlet, from s13dLA14A10RT081_523443		No Hit
LRT_UG_00859	548	Singlet, from s13dLA14B07RT061_523449	NCBI NR 20070520;	AAM61110	546	unknown [Arabidopsis thaliana]	257	2e-67
LRT_UG_00860	559	Singlet, from s13dLA14B12RT101_523459	NCBI NR 20070520;	ABE81939	168	NADH-ubiquinone oxidoreductase, chain 5 [Medicago truncatula]	89	9e-17
LRT_UG_00861	270	Singlet, from s13dLA14C05RT038_523465		No Hit
LRT_UG_00862	570	Singlet, from s13dLA14C11RT086_523473	NCBI NR 20070520;	AAC48922	308	1-aminocyclopropane-1-carboxylate oxidase homolog [Vigna radiata]	192	1e-47
LRT_UG_00863	80	Singlet, from s13dLA14D01RT010_523475		No Hit
LRT_UG_00864	553	Singlet, from s13dLA14D04RT042_523477	NCBI NR 20070520;	AAF17692	696	F28K19.27 [Arabidopsis thaliana]	181	2e-44
LRT_UG_00865	555	Singlet, from s13dLA14D06RT058_523479	NCBI NR 20070520;	BAF36296	1291	hypothetical protein [Ipomoea trifida]	166	7e-40
LRT_UG_00866	571	Singlet, from s13dLA14D07RT062_523481	NCBI NR 20070520;	ABO82672	402	Protein of unknown function DUF568 [Medicago truncatula]	151	3e-35
LRT_UG_00867	551	Singlet, from s13dLA14D09RT078_523483	NCBI NR 20070520;	CAA99760	272	unknown [Solanum lycopersicum]	223	4e-57
LRT_UG_00868	541	Singlet, from s13dLA14E02RT019_523491	NCBI NR 20070520;	AAD51625	417	seed maturation protein PM37 [Glycine max]	230	3e-59
LRT_UG_00869	550	Singlet, from s13dLA14E05RT039_523495	NCBI NR 20070520;	Q9LU41	1073	Putative calcium-transporting ATPase 9, plasma membrane-type (Ca(2+)-ATPase isoform 9)	292	6e-78
LRT_UG_00870	524	Singlet, from s13dLA14F01RT014_523505	NCBI NR 20070520;	ABE81382	103	Gibberellin regulated protein [Medicago truncatula]	140	3e-32
LRT_UG_00871	554	Singlet, from s13dLA14F04RT043_523511	NCBI NR 20070520;	NP_001064799	164	Os10g0465800 [Oryza sativa (japonica cultivar-group)]	313	5e-84
LRT_UG_00872	529	Singlet, from s13dLA14F05RT047_523513	NCBI NR 20070520;	AAS47512	95	ribosomal protein L37 [Glycine max]	171	3e-41
LRT_UG_00873	170	Singlet, from s13dLA14F10RT091_523519		No Hit
LRT_UG_00874	509	Singlet, from s13dLA14G01RT008_523523	NCBI NR 20070520;	ABN08135	172	Zinc finger, AN1-type; Zinc finger, A20-type [Medicago truncatula]	179	8e-44
LRT_UG_00875	573	Singlet, from s13dLA14G11RT088_523535	NCBI NR 20070520;	CAC82727	477	monodehydroascorbate reductase [Mesembryanthemum crystallinum]	347	3e-94
LRT_UG_00876	147	Singlet, from s13dLA14H01RT016_523537		No Hit
LRT_UG_00877	442	Singlet, from s13dLA14H05RT048_523541		No Hit
LRT_UG_00878	262	Singlet, from s13dLA14H07RT064_523545	NCBI NR 20070520;	ABE82185	405	hypothetical protein MtrDRAFT_AC135801g19v1 [Medicago truncatula]	122	5e-27
LRT_UG_00879	564	Singlet, from s13dLA14H09RT080_523547	NCBI NR 20070520;	ABA07956	338	glyceraldehyde-3-dehydrogenase C subunit [Glycine max]	286	6e-76
LRT_UG_00880	527	Singlet, from s13dLA15A03RT021_523555	NCBI NR 20070520;	ABD98040	166	epicotyl-specific tissue protein [Striga asiatica]	155	1e-36
LRT_UG_00881	550	Singlet, from s13dLA15A05RT037_523559	NCBI NR 20070520;	NP_849640	71	DNA-directed RNA polymerase II, putative [Arabidopsis thaliana]	141	2e-32
LRT_UG_00882	547	Singlet, from s13dLA15A06RT049_523561	NCBI NR 20070520;	ABE90880	154	hypothetical protein MtrDRAFT_AC146330g18v2 [Medicago truncatula]	175	1e-42
LRT_UG_00883	117	Singlet, from s13dLA15A10RT081_523567		No Hit
LRT_UG_00884	110	Singlet, from s13dLA15B05RT045_523569		No Hit
LRT_UG_00885	546	Singlet, from s13dLA15B07RT061_523571	NCBI NR 20070520;	AAM61627	269	putative ER lumen protein retaining receptor [Arabidopsis thaliana]	232	8e-60
LRT_UG_00886	544	Singlet, from s13dLA15B08RT073_523573	NCBI NR 20070520;	AAO60427	159	FPh1 [Gossypium hirsutum]	52	1e-05
LRT_UG_00887	566	Singlet, from s13dLA15C02RT018_523585	NCBI NR 20070520;	NP_568592	767	XPB1 (ARABIDOPSIS HOMOLOG OF XERODERMA PIGMENTOSUM COMPLEMENTATION GROUP B 1); ATP-dependent helicase [Arabidopsis thaliana]	95	2e-18
LRT_UG_00888	552	Singlet, from s13dLA15C03RT022_523587	NCBI NR 20070520;	CAA05979	388	adenine nucleotide translocator [Lupinus albus]	295	1e-78
LRT_UG_00889	568	Singlet, from s13dLA15C06RT050_523593	NCBI NR 20070520;	ABO83070	356	Cupin region [Medicago truncatula]	111	4e-23
LRT_UG_00890	530	Singlet, from s13dLA15C09RT070_523595	NCBI NR 20070520;	ABF06706	117	UP-9A [Nicotiana tabacum]	104	4e-21
LRT_UG_00891	381	Singlet, from s13dLA15E05RT039_523617	NCBI NR 20070520;	NP_172174	315	ATOFP4/OFP4 (ARABIDOPSIS THALIANA OVATE FAMILY PROTEIN 4) [Arabidopsis thaliana]	92	4e-18
LRT_UG_00892	575	Singlet, from s13dLA15E10RT083_523623	NCBI NR 20070520;	NP_172518	211	ZFP5 (ZINC FINGER PROTEIN 5); nucleic acid binding / transcription factor/ zinc ion binding [Arabidopsis thaliana]	89	9e-17
LRT_UG_00893	550	Singlet, from s13dLA15F04RT043_523629	NCBI NR 20070520;	NP_564572	180	UBC20 (ubiquitin-conjugating enzyme 20); ubiquitin-protein ligase [Arabidopsis thaliana]	185	1e-45
LRT_UG_00894	556	Singlet, from s13dLA15F06RT059_523633		No Hit
LRT_UG_00895	548	Singlet, from s13dLA15G02RT020_523641	NCBI NR 20070520;	NP_193130	485	HOG1 (HOMOLOGY-DEPENDENT GENE SILENCING 1); adenosylhomocysteinase [Arabidopsis thaliana]	302	1e-80
LRT_UG_00896	565	Singlet, from s13dLA15G05RT040_523645	NCBI NR 20070520;	NP_190314	209	selenoprotein-related [Arabidopsis thaliana]	168	1e-40
LRT_UG_00897	573	Singlet, from s13dLA15G08RT068_523649	NCBI NR 20070520;	ABF55222	447	auxin conjugate hydrolase [Medicago truncatula]	164	3e-39
LRT_UG_00898	266	Singlet, from s13dLA15G09RT072_523651	NCBI NR 20070520;	NP_001056442	442	Os05g0582800 [Oryza sativa (japonica cultivar-group)]	43	0.003
LRT_UG_00899	242	Singlet, from s13dLA15H07RT064_523657		No Hit
LRT_UG_00900	551	Singlet, from s13dLA17A04RT033_523667	NCBI NR 20070520;	ABE93517	105	Auxin responsive SAUR protein [Medicago truncatula]	109	1e-22
LRT_UG_00901	538	Singlet, from s13dLA17A07RT053_523669	NCBI NR 20070520;	ABE86074	200	PAP fibrillin [Medicago truncatula]	169	1e-40
LRT_UG_00902	566	Singlet, from s13dLA17A10RT081_523675	NCBI NR 20070520;	AAQ08403	763	methionine synthase [Glycine max]	311	2e-83
LRT_UG_00903	164	Singlet, from s13dLA17A12RT097_523679		No Hit
LRT_UG_00904	435	Singlet, from s13dLA17B04RT041_523685	NCBI NR 20070520;	NP_568294	76	unknown protein [Arabidopsis thaliana]	85	6e-16
LRT_UG_00905	546	Singlet, from s13dLA17B06RT057_523689	NCBI NR 20070520;	BAA97145	438	unnamed protein product [Arabidopsis thaliana]	164	3e-39
LRT_UG_00906	572	Singlet, from s13dLA17B10RT089_523695	NCBI NR 20070520;	NP_001067142	695	Os12g0582800 [Oryza sativa (japonica cultivar-group)]	165	1e-39
LRT_UG_00907	228	Singlet, from s13dLA17B12RT101_523697		No Hit
LRT_UG_00908	543	Singlet, from s13dLA17C01RT002_523699	NCBI NR 20070520;	CAB90634	397	protein phosphatase 2C (PP2C) [Fagus sylvatica]	257	3e-67
LRT_UG_00909	563	Singlet, from s13dLA17C02RT018_523701	NCBI NR 20070520;	ABE86505	103	hypothetical protein MtrDRAFT_AC157983g26v2 [Medicago truncatula]	72	1e-11
LRT_UG_00910	545	Singlet, from s13dLA17C09RT070_523709		No Hit
LRT_UG_00911	434	Singlet, from s13dLA17C12RT098_523711		No Hit
LRT_UG_00912	557	Singlet, from s13dLA17D04RT042_523717	NCBI NR 20070520;	NP_001044971	300	Os01g0876800 [Oryza sativa (japonica cultivar-group)]	120	4e-26
LRT_UG_00913	545	Singlet, from s13dLA17D05RT046_523719	NCBI NR 20070520;	NP_194266	533	unknown protein [Arabidopsis thaliana]	41	0.025
LRT_UG_00914	548	Singlet, from s13dLA17E04RT035_523727	NCBI NR 20070520;	ABE84097	325	Helix-loop-helix DNA-binding [Medicago truncatula]	49	0.0002
LRT_UG_00915	292	Singlet, from s13dLA17F01RT014_523737	NCBI NR 20070520;	ABE94095	199	C2 [Medicago truncatula]	41	0.013
LRT_UG_00916	555	Singlet, from s13dLA17F02RT027_523739	NCBI NR 20070520;	NP_001059430	588	Os07g0406300 [Oryza sativa (japonica cultivar-group)]	45	0.002
LRT_UG_00917	481	Singlet, from s13dLA17F05RT047_523743	NCBI NR 20070520;	ABO81754	319	senescence-associated putative protein, putative [Medicago truncatula]	60	3e-08
LRT_UG_00918	350	Singlet, from s13dLA17F08RT075_523747	NCBI NR 20070520;	NP_180232	509	beta-ketoacyl-CoA synthase, putative [Arabidopsis thaliana]	80	2e-14
LRT_UG_00919	576	Singlet, from s13dLA17F10RT091_523749	NCBI NR 20070520;	BAF30482	150	cytochrome c oxidase subunit Vb [Pisum sativum]	200	5e-50
LRT_UG_00920	455	Singlet, from s13dLA17F11RT095_523751	NCBI NR 20070520;	ABE80215	67	hypothetical protein MtrDRAFT_AC139708g16v2 [Medicago truncatula]	56	4e-07
LRT_UG_00921	560	Singlet, from s13dLA17F12RT103_523753	NCBI NR 20070520;	NP_568587	441	transferase family protein [Arabidopsis thaliana]	160	4e-38
LRT_UG_00922	505	Singlet, from s13dLA17G02RT020_523757	NCBI NR 20070520;	NP_181874	69	60S ribosomal protein L38 (RPL38A) [Arabidopsis thaliana]	136	8e-31
LRT_UG_00923	279	Singlet, from s13dLA17G12RT100_523769	NCBI NR 20070520;	AAP34361	83	fiber protein Fb14 [Gossypium barbadense]	114	2e-24
LRT_UG_00924	554	Singlet, from s13dLA17H04RT044_523775	NCBI NR 20070520;	ABN08656	122	Ribosomal protein S10, eukaryotic and archaeal form [Medicago truncatula]	223	5e-57
LRT_UG_00925	573	Singlet, from s13dLA17H08RT076_523781	NCBI NR 20070520;	CAC32462	804	sucrose synthase isoform 3 [Pisum sativum]	347	2e-94
LRT_UG_00926	284	Singlet, from s13dLA17H11RT096_523785		No Hit
LRT_UG_00927	420	Singlet, from s13dLA18A01RT001_523789	NCBI NR 20070520;	ABO82669	337	Calcium-binding protein 39-like , related [Medicago truncatula]	194	1e-48
LRT_UG_00928	554	Singlet, from s13dLA18A05RT037_523795	NCBI NR 20070520;	NP_174496	343	XTR4 (XYLOGLUCAN ENDOTRANSGLYCOSYLASE 4); hydrolase, acting on glycosyl bonds [Arabidopsis thaliana]	216	8e-55
LRT_UG_00929	561	Singlet, from s13dLA18A08RT065_523797	NCBI NR 20070520;	AAM67318	42	unknown [Arabidopsis thaliana]	59	1e-07
LRT_UG_00930	557	Singlet, from s13dLA18A09RT069_523799	NCBI NR 20070520;	NP_564759	292	glycine-rich RNA-binding protein, putative [Arabidopsis thaliana]	61	2e-08
LRT_UG_00931	563	Singlet, from s13dLA18A11RT085_523801	NCBI NR 20070520;	BAB86890	285	syringolide-induced protein 19-1-5 [Glycine max]	287	3e-76
LRT_UG_00932	432	Singlet, from s13dLA18B01RT009_523803	NCBI NR 20070520;	NP_566245	144	unknown protein [Arabidopsis thaliana]	111	8e-24
LRT_UG_00933	492	Singlet, from s13dLA18B10RT089_523813	NCBI NR 20070520;	AAK15493	567	brassinosteroid biosynthetic protein LKB [Pisum sativum]	176	5e-43
LRT_UG_00934	235	Singlet, from s13dLA18B11RT093_523815	NCBI NR 20070520;	ABE90453	119	Rapid ALkalinization Factor [Medicago truncatula]	39	0.088
LRT_UG_00935	512	Singlet, from s13dLA18C04RT034_523819	NCBI NR 20070520;	BAE43838	295	tobamovirus multiplication 1 homolog [Solanum lycopersicum]	54	3e-06
LRT_UG_00936	234	Singlet, from s13dLA18C11RT086_523827		No Hit
LRT_UG_00937	552	Singlet, from s13dLA18D05RT046_523835	NCBI NR 20070520;	AAF26766	179	T4O12.26 [Arabidopsis thaliana]	135	2e-30
LRT_UG_00938	543	Singlet, from s13dLA18D07RT062_523839	NCBI NR 20070520;	NP_179713	315	TIM (TRIOSEPHOSPHATE ISOMERASE); triose-phosphate isomerase [Arabidopsis thaliana]	187	3e-46
LRT_UG_00939	547	Singlet, from s13dLA18D10RT090_523845	NCBI NR 20070520;	ABD28680	213	Rubber elongation factor [Medicago truncatula]	135	2e-30
LRT_UG_00940	488	Singlet, from s13dLA18D12RT102_523849	NCBI NR 20070520;	BAD93607	103	hypothetical protein [Cucumis melo]	124	3e-27
LRT_UG_00941	544	Singlet, from s13dLA18E02RT019_523853		No Hit
LRT_UG_00942	173	Singlet, from s13dLA18E05RT039_523857		No Hit
LRT_UG_00943	536	Singlet, from s13dLA18E07RT055_523861	NCBI NR 20070520;	ABE83728	131	Histidine triad (HIT) protein [Medicago truncatula]	238	2e-61
LRT_UG_00944	544	Singlet, from s13dLA18F11RT095_523881	NCBI NR 20070520;	BAC83870	280	putative 6-phosphogluconolactonase [Oryza sativa (japonica cultivar-group)]	213	6e-54
LRT_UG_00945	409	Singlet, from s13dLA18G02RT020_523883	NCBI NR 20070520;	NP_001051074	279	Os03g0714400 [Oryza sativa (japonica cultivar-group)]	89	5e-17
LRT_UG_00946	556	Singlet, from s13dLA18G03RT024_523885	NCBI NR 20070520;	CAB86017	107	F1F0-ATPase inhibitor-like protein [Arabidopsis thaliana]	62	2e-08
LRT_UG_00947	558	Singlet, from s13dLA18G04RT036_523887	NCBI NR 20070520;	ABE85045	1515	Cyclic peptide transporter [Medicago truncatula]	315	7e-85
LRT_UG_00948	577	Singlet, from s13dLA18G08RT068_523891	NCBI NR 20070520;	CAB51544	389	RAD23 protein [Solanum lycopersicum var. cerasiforme]	163	7e-39
LRT_UG_00949	574	Singlet, from s13dLA18H07RT064_523907	NCBI NR 20070520;	AAL32036	158	small heat shock protein [Retama raetam]	108	2e-22
LRT_UG_00950	557	Singlet, from s13dLA18H11RT096_523911	NCBI NR 20070520;	ABE83107	330	BTB/POZ; TRAF-like [Medicago truncatula]	163	5e-39
LRT_UG_00951	560	Singlet, from s13dLA18H12RT104_523913	NCBI NR 20070520;	AAR92477	349	putative WRKY transcription factor 30 [Vitis aestivalis]	156	7e-37
LRT_UG_00952	598	Singlet, from s13dLA20A01RT008_524091	NCBI NR 20070520;	AAB80668	184	hypothetical protein [Arabidopsis thaliana]	108	3e-22
LRT_UG_00953	472	Singlet, from s13dLA20A02RT008_524093	NCBI NR 20070520;	ABE79949	52	hypothetical protein MtrDRAFT_AC148293g14v2 [Medicago truncatula]	59	4e-08
LRT_UG_00954	481	Singlet, from s13dLA20A04RT016_524097	NCBI NR 20070520;	CAA66205	313	orf [Medicago sativa]	153	5e-36
LRT_UG_00955	608	Singlet, from s13dLA20A10RT040_524107	NCBI NR 20070520;	AAO13837	355	extensin peroxidase [Lupinus albus]	377	3e-103
LRT_UG_00956	573	Singlet, from s13dLA20B01RT007_524111	NCBI NR 20070520;	ABC01898	355	mitochondrial carrier-like protein [Solanum tuberosum]	273	4e-72
LRT_UG_00957	604	Singlet, from s13dLA20B04RT015_524115	NCBI NR 20070520;	NP_566255	441	protein binding [Arabidopsis thaliana]	223	6e-57
LRT_UG_00958	609	Singlet, from s13dLA20B06RT023_524117	NCBI NR 20070520;	NP_850553	547	sporulation protein-related [Arabidopsis thaliana]	233	6e-60
LRT_UG_00959	384	Singlet, from s13dLA20B08RT031_524119	NCBI NR 20070520;	ABE90866	262	Peptidase T1A, proteasome beta-subunit [Medicago truncatula]	97	1e-19
LRT_UG_00960	343	Singlet, from s13dLA20C03RT014_524127	NCBI NR 20070520;	BAB87846	327	ZmNAS1 [Zea mays]	44	0.002
LRT_UG_00961	624	Singlet, from s13dLA20C04RT014_524129	NCBI NR 20070520;	NP_001051520	464	Os03g0791500 [Oryza sativa (japonica cultivar-group)]	309	1e-82
LRT_UG_00962	253	Singlet, from s13dLA20C12RT046_524137	NCBI NR 20070520;	NP_194765	720	ATCNGC17 (cyclic nucleotide gated channel 17); calmodulin binding / cyclic nucleotide binding / ion channel [Arabidopsis thaliana]	117	2e-25
LRT_UG_00963	184	Singlet, from s13dLA20D06RT021_524141		No Hit
LRT_UG_00964	640	Singlet, from s13dLA20D07RT029_524143	NCBI NR 20070520;	Q9FGR0	1448	Probable cleavage and polyadenylation specificity factor subunit 1 (Cleavage and polyadenylation specificity factor 160 kDa subunit) (CPSF 160 kDa subunit)	68	4e-10
LRT_UG_00965	515	Singlet, from s13dLA20E03RT012_524155		No Hit
LRT_UG_00966	166	Singlet, from s13dLA20E07RT028_524159		No Hit
LRT_UG_00967	580	Singlet, from s13dLA20E08RT028_524161	NCBI NR 20070520;	NP_001053957	392	Os04g0628100 [Oryza sativa (japonica cultivar-group)]	320	2e-86
LRT_UG_00968	584	Singlet, from s13dLA20E09RT036_524163	NCBI NR 20070520;	AAT94362	209	putative chalcone isomerase 4 [Glycine max]	265	1e-69
LRT_UG_00969	269	Singlet, from s13dLA20E11RT044_524165		No Hit
LRT_UG_00970	230	Singlet, from s13dLA20F01RT003_524169		No Hit
LRT_UG_00971	461	Singlet, from s13dLA20F02RT003_524171	NCBI NR 20070520;	ABO83660	499	Peptidase S10, serine carboxypeptidase [Medicago truncatula]	164	1e-39
LRT_UG_00972	586	Singlet, from s13dLA20F04RT011_524173		No Hit
LRT_UG_00973	562	Singlet, from s13dLA20F06RT019_524175		No Hit
LRT_UG_00974	76	Singlet, from s13dLA20F08RT027_524179	NCBI NR 20070520;	ABE83062	130	Heavy metal transport/detoxification protein [Medicago truncatula]	44	0.003
LRT_UG_00975	558	Singlet, from s13dLA20F12RT043_524181	NCBI NR 20070520;	ABH02922	155	MYB transcription factor MYB122 [Glycine max]	198	2e-49
LRT_UG_00976	625	Singlet, from s13dLA20G05RT018_524191	NCBI NR 20070520;	P82412	179	Plastid-specific 30S ribosomal protein 3, chloroplast precursor (PSRP-3)	180	5e-44
LRT_UG_00977	644	Singlet, from s13dLA20G11RT042_524199	NCBI NR 20070520;	ABD33275	387	progesterone 5-beta-reductase, putative [Medicago truncatula]	252	2e-65
LRT_UG_00978	585	Singlet, from s13dLA20H08RT025_524205	NCBI NR 20070520;	NP_200514	197	lactoylglutathione lyase family protein / glyoxalase I family protein [Arabidopsis thaliana]	236	8e-61
LRT_UG_00979	593	Singlet, from s13dLA21A04RT016_524213		No Hit
LRT_UG_00980	635	Singlet, from s13dLA21A06RT024_524215	NCBI NR 20070520;	ABE90818	233	Heavy metal transport/detoxification protein [Medicago truncatula]	137	6e-31
LRT_UG_00981	248	Singlet, from s13dLA21A08RT032_524219		No Hit
LRT_UG_00982	582	Singlet, from s13dLA21A09RT040_524221	NCBI NR 20070520;	ABD28641	387	Oxysterol-binding protein [Medicago truncatula]	207	3e-52
LRT_UG_00983	114	Singlet, from s13dLA21A12RT048_524225		No Hit
LRT_UG_00984	426	Singlet, from s13dLA21B01RT007_524227		No Hit
LRT_UG_00985	563	Singlet, from s13dLA21B02RT007_524229	NCBI NR 20070520;	ABE90867	178	Ribosomal L18ae protein [Medicago truncatula]	305	1e-81
LRT_UG_00986	455	Singlet, from s13dLA21B08RT031_524237	NCBI NR 20070520;	Q00332	130	40S ribosomal protein S15a (PPCB8)	173	2e-42
LRT_UG_00987	613	Singlet, from s13dLA21B10RT039_524241	NCBI NR 20070520;	AAM62707	172	blue copper protein, putative [Arabidopsis thaliana]	164	3e-39
LRT_UG_00988	576	Singlet, from s13dLA21C03RT014_524249		No Hit
LRT_UG_00989	322	Singlet, from s13dLA21C05RT022_524251		No Hit
LRT_UG_00990	394	Singlet, from s13dLA21D08RT029_524269	NCBI NR 20070520;	ABP03052	479	Leucine-rich repeat, plant specific [Medicago truncatula]	170	2e-41
LRT_UG_00991	556	Singlet, from s13dLA21D12RT045_524275	NCBI NR 20070520;	AAY25454	590	At4g38110 [Arabidopsis thaliana]	180	5e-44
LRT_UG_00992	327	Singlet, from s13dLA21E04RT012_524283	NCBI NR 20070520;	BAD95894	426	Ser/Thr protein kinase [Lotus japonicus]	87	1e-16
LRT_UG_00993	60	Singlet, from s13dLA21F08RT027_524299	NCBI NR 20070520;	XP_001359666	4661	GA21828-PA [Drosophila pseudoobscura]	28	3e-06
LRT_UG_00994	608	Singlet, from s13dLA21G01RT002_524305	NCBI NR 20070520;	P41382	413	Eukaryotic initiation factor 4A-10 (ATP-dependent RNA helicase eIF4A-10) (eIF-4A-10)	391	1e-107
LRT_UG_00995	552	Singlet, from s13dLA21G04RT010_524307	NCBI NR 20070520;	NP_175640	95	60S ribosomal protein L37 (RPL37B) [Arabidopsis thaliana]	159	1e-37
LRT_UG_00996	488	Singlet, from s13dLA21G05RT018_524309	NCBI NR 20070520;	BAA97223	250	unnamed protein product [Arabidopsis thaliana]	146	4e-34
LRT_UG_00997	659	Singlet, from s13dLA21G10RT034_524315	NCBI NR 20070520;	ABE89431	361	Cyclin-like F-box; F-box protein interaction domain; Galactose oxidase, central [Medicago truncatula]	200	7e-50
LRT_UG_00998	613	Singlet, from s13dLA21H06RT017_524325	NCBI NR 20070520;	NP_197599	670	B73 (CHLORATE RESISTANT 6); molybdenum ion binding [Arabidopsis thaliana]	224	4e-57
LRT_UG_00999	68	Singlet, from s13dLA21H07RT025_524327	NCBI NR 20070520;	YP_679793	203	hypothetical protein CHU_3210 [Cytophaga hutchinsonii ATCC 33406]	25	1e-05
LRT_UG_01000	617	Singlet, from s13dLA21H09RT033_524331	NCBI NR 20070520;	NP_001041857	388	Os01g0118000 [Oryza sativa (japonica cultivar-group)]	390	3e-107
LRT_UG_01001	551	Singlet, from s13dLA22A10RT040_524345	NCBI NR 20070520;	AAF25357	186	dirigent protein [Forsythia x intermedia]	236	7e-61
LRT_UG_01002	295	Singlet, from s13dLA22A11RT048_524347		No Hit
LRT_UG_01003	594	Singlet, from s13dLA22B01RT007_524351	NCBI NR 20070520;	CAB40995	924	auxilin-like protein [Arabidopsis thaliana]	63	1e-08
LRT_UG_01004	429	Singlet, from s13dLA22B05RT023_524359	NCBI NR 20070520;	ABE94517	660	hypothetical protein MtrDRAFT_AC141115g30v2 [Medicago truncatula]	91	2e-17
LRT_UG_01005	99	Singlet, from s13dLA22B06RT023_524361	NCBI NR 20070520;	EAY97055	296	hypothetical protein OsI_018288 [Oryza sativa (indica cultivar-group)]	56	5e-07
LRT_UG_01006	438	Singlet, from s13dLA22B11RT047_524367	NCBI NR 20070520;	EAZ12636	766	hypothetical protein OsJ_002461 [Oryza sativa (japonica cultivar-group)]	79	5e-14
LRT_UG_01007	472	Singlet, from s13dLA22B12RT047_524369		No Hit
LRT_UG_01008	569	Singlet, from s13dLA22C06RT022_524379	NCBI NR 20070520;	NP_195233	265	unknown protein [Arabidopsis thaliana]	104	4e-21
LRT_UG_01009	563	Singlet, from s13dLA22D03RT013_524389	NCBI NR 20070520;	NP_200539	120	60S acidic ribosomal protein P3 (RPP3B) [Arabidopsis thaliana]	89	1e-16
LRT_UG_01010	550	Singlet, from s13dLA22D04RT013_524391		No Hit
LRT_UG_01011	569	Singlet, from s13dLA22D10RT037_524403	NCBI NR 20070520;	ABB53472	376	GDP-D-mannose-3',5'-epimerase [Malpighia glabra]	159	1e-37
LRT_UG_01012	615	Singlet, from s13dLA22D12RT045_524407	NCBI NR 20070520;	NP_001053549	148	Os04g0560700 [Oryza sativa (japonica cultivar-group)]	69	1e-10
LRT_UG_01013	107	Singlet, from s13dLA22E11RT044_524419		No Hit
LRT_UG_01014	551	Singlet, from s13dLA22F03RT011_524425	NCBI NR 20070520;	ABO41851	495	putative protein disulfide isomerase [Gossypium hirsutum]	250	3e-65
LRT_UG_01015	538	Singlet, from s13dLA22F09RT035_524433	NCBI NR 20070520;	NP_190397	88	senescence-associated protein, putative [Arabidopsis thaliana]	138	1e-31
LRT_UG_01016	566	Singlet, from s13dLA22F10RT035_524435	NCBI NR 20070520;	ABE89687	335	Ubiquitin; NLI interacting factor [Medicago truncatula]	292	9e-78
LRT_UG_01017	525	Singlet, from s13dLA22F12RT043_524437	NCBI NR 20070520;	NP_196488	216	SNF7-related [Arabidopsis thaliana]	119	6e-26
LRT_UG_01018	296	Singlet, from s13dLA22G02RT002_524441		No Hit
LRT_UG_01019	572	Singlet, from s13dLA22G09RT034_524451	NCBI NR 20070520;	ABE92235	319	Protein KIAA0553, related [Medicago truncatula]	49	0.0001
LRT_UG_01020	194	Singlet, from s13dLA22H07RT025_524465		No Hit
LRT_UG_01021	222	Singlet, from s13dLA22H11RT041_524471	NCBI NR 20070520;	NP_568114	810	(Cell division control protein 48 homolog E); ATPase [Arabidopsis thaliana]	111	1e-23
LRT_UG_01022	540	Singlet, from s13dLA22H12RT041_524473	NCBI NR 20070520;	Q0IWL9	491	Monothiol glutaredoxin-S11	175	1e-42
LRT_UG_01023	608	Singlet, from s13dLA23A05RT024_524481	NCBI NR 20070520;	ABD96879	383	hypothetical protein [Cleome spinosa]	145	2e-33
LRT_UG_01024	567	Singlet, from s13dLA23B04RT015_524491		No Hit
LRT_UG_01025	306	Singlet, from s13dLA23B06RT023_524495	NCBI NR 20070520;	BAA22812	511	6-phosphogluconate dehydrogenase [Glycine max]	54	2e-06
LRT_UG_01026	539	Singlet, from s13dLA23B09RT039_524499	NCBI NR 20070520;	NP_201244	857	HEN4 (HUA ENHANCER 4); nucleic acid binding [Arabidopsis thaliana]	99	1e-19
LRT_UG_01027	637	Singlet, from s13dLA23B10RT039_524501	NCBI NR 20070520;	CAC18558	164	ENOD18 protein [Vicia faba]	246	1e-63
LRT_UG_01028	167	Singlet, from s13dLA23B12RT047_524503		No Hit
LRT_UG_01029	260	Singlet, from s13dLA23C03RT014_524509	NCBI NR 20070520;	P29057	575	3-hydroxy-3-methylglutaryl-coenzyme A reductase 1 (HMG-CoA reductase 1)	158	7e-38
LRT_UG_01030	597	Singlet, from s13dLA23C06RT022_524513	NCBI NR 20070520;	CAD33924	248	alpha-expansin 4 [Cicer arietinum]	41	0.032
LRT_UG_01031	668	Singlet, from s13dLA23C07RT030_524515	NCBI NR 20070520;	ABE92790	348	SH3; tRNA-binding arm [Medicago truncatula]	245	2e-63
LRT_UG_01032	540	Singlet, from s13dLA23C12RT046_524521	NCBI NR 20070520;	Q2HU68	148	Probable histone H2A.1	173	4e-42
LRT_UG_01033	551	Singlet, from s13dLA23D01RT005_524523	NCBI NR 20070520;	NP_001061062	91	Os08g0162800 [Oryza sativa (japonica cultivar-group)]	158	1e-37
LRT_UG_01034	540	Singlet, from s13dLA23D02RT005_524525	NCBI NR 20070520;	NP_850868	202	uridylate kinase / uridine monophosphate kinase / UMP kinase (PYR6) [Arabidopsis thaliana]	268	2e-70
LRT_UG_01035	567	Singlet, from s13dLA23D05RT021_524531	NCBI NR 20070520;	CAC44123	255	N3 like protein [Medicago truncatula]	65	1e-09
LRT_UG_01036	498	Singlet, from s13dLA23D06RT021_524533	NCBI NR 20070520;	ABA12222	447	translation elongation factor 1A-6 [Gossypium hirsutum]	132	1e-29
LRT_UG_01037	574	Singlet, from s13dLA23D08RT029_524537	NCBI NR 20070520;	AAK84883	299	NAC domain protein NAC1 [Phaseolus vulgaris]	92	1e-17
LRT_UG_01038	498	Singlet, from s13dLA23D12RT045_524543	NCBI NR 20070520;	NP_171712	332	leucine carboxyl methyltransferase family protein [Arabidopsis thaliana]	142	8e-33
LRT_UG_01039	592	Singlet, from s13dLA23E02RT004_524545	NCBI NR 20070520;	CAK22319	336	cinnamoyl CoA reductase [Leucaena leucocephala]	322	1e-86
LRT_UG_01040	497	Singlet, from s13dLA23E06RT020_524553		No Hit
LRT_UG_01041	570	Singlet, from s13dLA23G03RT010_524579	NCBI NR 20070520;	ABB03801	181	ADP ribosylation factor 002 [Daucus carota]	364	2e-99
LRT_UG_01042	535	Singlet, from s13dLA23G04RT010_524581	NCBI NR 20070520;	1101277A	102	histone H4	149	8e-35
LRT_UG_01043	630	Singlet, from s13dLA23G05RT018_524583	NCBI NR 20070520;	BAB01044	526	unnamed protein product [Arabidopsis thaliana]	213	7e-54
LRT_UG_01044	614	Singlet, from s13dLA23G07RT026_524585	NCBI NR 20070520;	NP_192034	298	WRKY22 (WRKY DNA-binding protein 22); transcription factor [Arabidopsis thaliana]	125	2e-27
LRT_UG_01045	442	Singlet, from s13dLA23G10RT034_524591	NCBI NR 20070520;	NP_001058932	370	Os07g0159500 [Oryza sativa (japonica cultivar-group)]	124	2e-27
LRT_UG_01046	553	Singlet, from s13dLA23H01RT001_524595	NCBI NR 20070520;	AAX20387	226	calcineurin B-like protein 3 [Gossypium hirsutum]	200	6e-50
LRT_UG_01047	590	Singlet, from s13dLA23H04RT009_524597	NCBI NR 20070520;	ABE93132	133	Protein of unknown function UPF0143 [Medicago truncatula]	242	1e-62
LRT_UG_01048	624	Singlet, from s13dLA23H05RT017_524599	NCBI NR 20070520;	NP_189367	460	unknown protein [Arabidopsis thaliana]	283	5e-75
LRT_UG_01049	474	Singlet, from s13dLA23H11RT041_524605	NCBI NR 20070520;	1101277A	102	histone H4	151	1e-35
LRT_UG_01050	270	Singlet, from s13dLA24A09RT040_524611		No Hit
LRT_UG_01051	583	Singlet, from s13dLA24A12RT048_524615		No Hit
LRT_UG_01052	596	Singlet, from s13dLA24B05RT023_524625	NCBI NR 20070520;	BAB33412	221	putative senescence-associated protein [Pisum sativum]	127	4e-28
LRT_UG_01053	356	Singlet, from s13dLA24B12RT047_524637		No Hit
LRT_UG_01054	608	Singlet, from s13dLA24C08RT030_524641	NCBI NR 20070520;	CAA65982	316	cdc2MsF [Medicago sativa]	354	2e-96
LRT_UG_01055	538	Singlet, from s13dLA24C10RT038_524645	NCBI NR 20070520;	NP_567802	86	wound-responsive protein-related [Arabidopsis thaliana]	56	1e-06
LRT_UG_01056	213	Singlet, from s13dLA24E01RT004_524661		No Hit
LRT_UG_01057	577	Singlet, from s13dLA24E10RT036_524669	NCBI NR 20070520;	NP_564237	628	leucine-rich repeat protein-related [Arabidopsis thaliana]	164	3e-39
LRT_UG_01058	70	Singlet, from s13dLA24F04RT011_524677	NCBI NR 20070520;	CAJ83560	488	limkain b1 (lkap) [Xenopus tropicalis]	27	4e-06
LRT_UG_01059	663	Singlet, from s13dLA24F06RT019_524681	NCBI NR 20070520;	AAK84478	621	unknown [Lycopersicon esculentum]	71	5e-11
LRT_UG_01060	584	Singlet, from s13dLA24F12RT043_524687	NCBI NR 20070520;	ABF84063	383	microsomal oleate desaturase FAD2-3 [Glycine max]	250	4e-65
LRT_UG_01061	121	Singlet, from s13dLA24G01RT002_524689		No Hit
LRT_UG_01062	604	Singlet, from s13dLA24G02RT002_524691	NCBI NR 20070520;	AAD03487	381	proline-rich cell wall protein [Medicago sativa]	129	9e-29
LRT_UG_01063	240	Singlet, from s13dLA24G12RT042_524707		No Hit
LRT_UG_01064	316	Singlet, from s13dLA24H01RT001_524709	NCBI NR 20070520;	AAX19057	828	class III HD-Zip protein 8 [Populus trichocarpa]	107	2e-22
LRT_UG_01065	219	Singlet, from s13dLA24H07RT025_524713		No Hit
LRT_UG_01066	524	Singlet, from s13dLA25A01RT008_524719	NCBI NR 20070520;	NP_001068129	658	Os11g0573000 [Oryza sativa (japonica cultivar-group)]	287	2e-76
LRT_UG_01067	228	Singlet, from s13dLA25A07RT032_524725	NCBI NR 20070520;	NP_001061754	481	Os08g0400300 [Oryza sativa (japonica cultivar-group)]	58	1e-07
LRT_UG_01068	346	Singlet, from s13dLA25A12RT048_524733	NCBI NR 20070520;	ABI48954	113	putative protein translation factor Sui1 [Viola baoshanensis]	89	7e-17
LRT_UG_01069	581	Singlet, from s13dLA25B07RT031_524743	NCBI NR 20070520;	ABP02564	185	Blue (type 1) copper domain [Medicago truncatula]	196	5e-49
LRT_UG_01070	555	Singlet, from s13dLA25B11RT047_524745	NCBI NR 20070520;	ABE80163	380	Pyridoxal-5-phosphate-dependent enzyme, beta subunit [Medicago truncatula]	255	9e-67
LRT_UG_01071	508	Singlet, from s13dLA25B12RT047_524747	NCBI NR 20070520;	ABE90051	282	Fatty acid hydroxylase [Medicago truncatula]	243	3e-63
LRT_UG_01072	602	Singlet, from s13dLA25C01RT006_524749	NCBI NR 20070520;	NP_001044580	229	Os01g0810000 [Oryza sativa (japonica cultivar-group)]	271	2e-71
LRT_UG_01073	215	Singlet, from s13dLA25C06RT022_524757		No Hit
LRT_UG_01074	126	Singlet, from s13dLA25C09RT038_524763		No Hit
LRT_UG_01075	607	Singlet, from s13dLA25C11RT046_524767	NCBI NR 20070520;	NP_001051352	484	Os03g0761300 [Oryza sativa (japonica cultivar-group)]	192	1e-47
LRT_UG_01076	68	Singlet, from s13dLA25D01RT005_524771	NCBI NR 20070520;	CAC44999	242	NADH dehydrogenase subunit 4 [Carlia amax]	25	1e-05
LRT_UG_01077	606	Singlet, from s13dLA25D09RT037_524779	NCBI NR 20070520;	AAL74418	462	ATP sulfurylase [Glycine max]	334	3e-90
LRT_UG_01078	583	Singlet, from s13dLA25D10RT037_524781	NCBI NR 20070520;	ABE89592	620	Beta tubulin; Remorin, C-terminal region [Medicago truncatula]	139	1e-31
LRT_UG_01079	600	Singlet, from s13dLA25E01RT004_524785	NCBI NR 20070520;	P52421	311	Phosphoribosylamine--glycine ligase (GARS) (Glycinamide ribonucleotide synthetase) (Phosphoribosylglycinamide synthetase)	372	1e-101
LRT_UG_01080	687	Singlet, from s13dLA25E07RT028_524793	NCBI NR 20070520;	NP_195713	136	histone H3.2 [Arabidopsis thaliana]	264	4e-69
LRT_UG_01081	547	Singlet, from s13dLA25F01RT003_524799	NCBI NR 20070520;	CAA16956	730	putative protein [Arabidopsis thaliana]	54	3e-06
LRT_UG_01082	556	Singlet, from s13dLA25F05RT019_524805	NCBI NR 20070520;	AAB86938	79	NOI protein [Arabidopsis thaliana]	112	2e-23
LRT_UG_01083	527	Singlet, from s13dLA25F08RT027_524809	NCBI NR 20070520;	ABL63116	263	DNA-binding protein [Catharanthus roseus]	188	2e-46
LRT_UG_01084	611	Singlet, from s13dLA25F11RT043_524813	NCBI NR 20070520;	AAO63778	132	unknown [Populus tremuloides]	72	2e-11
LRT_UG_01085	497	Singlet, from s13dLA25F12RT043_524815	NCBI NR 20070520;	NP_174636	184	AP2 domain-containing transcription factor, putative [Arabidopsis thaliana]	135	1e-30
LRT_UG_01086	593	Singlet, from s13dLA25G01RT002_524817	NCBI NR 20070520;	NP_197686	229	SNF7 family protein [Arabidopsis thaliana]	252	9e-66
LRT_UG_01087	469	Singlet, from s13dLA25G09RT034_524825	NCBI NR 20070520;	NP_001050275	169	Os03g0390400 [Oryza sativa (japonica cultivar-group)]	151	9e-36
LRT_UG_01088	566	Singlet, from s13dLA25G12RT042_524829	NCBI NR 20070520;	NP_001048806	274	Os03g0123600 [Oryza sativa (japonica cultivar-group)]	314	2e-84
LRT_UG_01089	206	Singlet, from s13dLA25H02RT001_524831		No Hit
LRT_UG_01090	534	Singlet, from s13dLA25H10RT033_524837	NCBI NR 20070520;	AAZ30376	279	PHB1 [Nicotiana benthamiana]	286	4e-76
LRT_UG_01091	187	Singlet, from s13dLA26A02RT008_524839		No Hit
LRT_UG_01092	477	Singlet, from s13dLA26B02RT007_524845	NCBI NR 20070520;	ABP03273	169	Uncharacterized Cys-rich domain [Medicago truncatula]	97	3e-19
LRT_UG_01093	518	Singlet, from s13dLA26B08RT031_524849	NCBI NR 20070520;	AAZ43369	484	AlaT1 [Vitis vinifera]	169	5e-41
LRT_UG_01094	482	Singlet, from s13dLA26C02RT006_524851	NCBI NR 20070520;	NP_566409	196	unknown protein [Arabidopsis thaliana]	181	2e-44
LRT_UG_01095	555	Singlet, from s13dLA26C10RT038_524855	NCBI NR 20070520;	NP_194229	118	ATGP4 (Arabidopsis thaliana geranylgeranylated protein)	176	7e-43
LRT_UG_01096	626	Singlet, from s13dLA26F06RT019_524875	NCBI NR 20070520;	NP_199100	320	unknown protein [Arabidopsis thaliana]	99	1e-19
LRT_UG_01097	542	Singlet, from s13dLA26F10RT035_524879	NCBI NR 20070520;	NP_001050275	169	Os03g0390400 [Oryza sativa (japonica cultivar-group)]	151	2e-35
LRT_UG_01098	577	Singlet, from s13dLA26G06RT018_524885	NCBI NR 20070520;	AAF09840	139	hypothetical protein DR_0254 [Deinococcus radiodurans R1]	48	0.0003
LRT_UG_01099	597	Singlet, from s13dLA26H04RT009_524891	NCBI NR 20070520;	BAB02931	330	unnamed protein product [Arabidopsis thaliana]	158	2e-37
LRT_UG_01100	584	Singlet, from s13dLA26H06RT017_524893	NCBI NR 20070520;	ABP03551	590	Multicopper oxidase, type 1 [Medicago truncatula]	361	1e-98
LRT_UG_01101	62	Singlet, from s13dLA26H08RT025_524895	NCBI NR 20070520;	NP_692179	496	glycine betaine transporter [Oceanobacillus iheyensis HTE831]	27	4e-06
LRT_UG_01102	572	Singlet, from s13dLA27A01RT008_524897	NCBI NR 20070520;	NP_563705	155	thioesterase family protein [Arabidopsis thaliana]	168	3e-40
LRT_UG_01103	249	Singlet, from s13dLA27A02RT008_524899	NCBI NR 20070520;	ABA18092	340	expressed protein [Olimarabidopsis pumila]	60	2e-08
LRT_UG_01104	539	Singlet, from s13dLA27A03RT016_524901	NCBI NR 20070520;	ABB17002	438	transaldolase-like protein [Solanum tuberosum]	227	3e-58
LRT_UG_01105	227	Singlet, from s13dLA27A09RT040_524905		No Hit
LRT_UG_01106	559	Singlet, from s13dLA27A12RT048_524909	NCBI NR 20070520;	ABA29157	371	unknown [Pisum sativum]	269	6e-71
LRT_UG_01107	348	Singlet, from s13dLA27B01RT007_524911	NCBI NR 20070520;	CAF31714	211	putative Snf7-like protein [Arabidopsis thaliana]	70	2e-11
LRT_UG_01108	622	Singlet, from s13dLA27B04RT015_524915	NCBI NR 20070520;	ABO79819	415	Pectinacetylesterase [Medicago truncatula]	100	8e-20
LRT_UG_01109	684	Singlet, from s13dLA27B08RT031_524921	NCBI NR 20070520;	ABI84263	148	ubiquitin carrier-like protein [Arachis hypogaea]	305	2e-81
LRT_UG_01110	178	Singlet, from s13dLA27B09RT039_524923		No Hit
LRT_UG_01111	79	Singlet, from s13dLA27C06RT022_524931		No Hit
LRT_UG_01112	584	Singlet, from s13dLA27C08RT030_524933	NCBI NR 20070520;	ABE82281	143	Ribosomal protein S9 [Medicago truncatula]	270	4e-71
LRT_UG_01113	521	Singlet, from s13dLA27C09RT038_524935		No Hit
LRT_UG_01114	67	Singlet, from s13dLA27C12RT046_524939	NCBI NR 20070520;	AAZ80594	1163	rhUL57 [Cercopithecine herpesvirus 8]	23	5e-05
LRT_UG_01115	314	Singlet, from s13dLA27D04RT013_524945	NCBI NR 20070520;	AAT69640	249	putative proteasome subunit alpha type 3 [Oryza sativa (japonica cultivar-group)]	71	1e-11
LRT_UG_01116	430	Singlet, from s13dLA27D05RT021_524947	NCBI NR 20070520;	BAC41852	128	unknown protein [Arabidopsis thaliana]	132	6e-30
LRT_UG_01117	592	Singlet, from s13dLA27D06RT021_524949	NCBI NR 20070520;	O80822	328	Peroxidase 25 precursor (Atperox P25)	248	2e-64
LRT_UG_01118	358	Singlet, from s13dLA27D10RT037_524955		No Hit
LRT_UG_01119	354	Singlet, from s13dLA27E01RT004_524961	NCBI NR 20070520;	ABE91728	307	Survival protein SurE [Medicago truncatula]	48	0.0001
LRT_UG_01120	475	Singlet, from s13dLA27E03RT012_524963		No Hit
LRT_UG_01121	551	Singlet, from s13dLA27E04RT012_524965	NCBI NR 20070520;	BAB64262	636	C-terminal binding protein [Arabidopsis thaliana]	239	6e-62
LRT_UG_01122	443	Singlet, from s13dLA27F09RT035_524985	NCBI NR 20070520;	NP_198663	378	DNA repair protein RAD23, putative [Arabidopsis thaliana]	88	1e-16
LRT_UG_01123	497	Singlet, from s13dLA27G02RT002_524993	NCBI NR 20070520;	NP_175250	145	signal recognition particle 19 kDa protein, putative / SRP19, putative [Arabidopsis thaliana]	119	9e-26
LRT_UG_01124	588	Singlet, from s13dLA27G03RT010_524995	NCBI NR 20070520;	ABE79860	204	Peptidase T1A, proteasome beta-subunit [Medicago truncatula]	302	1e-80
LRT_UG_01125	693	Singlet, from s13dLA27G05RT018_524999	NCBI NR 20070520;	CAC84706	365	aux/IAA protein [Populus tremula x Populus tremuloides]	195	3e-48
LRT_UG_01126	263	Singlet, from s13dLA27G06RT018_525001	NCBI NR 20070520;	ABN08027	127	Rapid ALkalinization Factor [Medicago truncatula]	86	6e-16
LRT_UG_01127	500	Singlet, from s13dLA27G08RT026_525003	NCBI NR 20070520;	CAB61744	106	hypothetical protein [Cicer arietinum]	131	2e-29
LRT_UG_01128	462	Singlet, from s13dLA27G10RT034_525005	NCBI NR 20070520;	ABO77438	396	S-adenosyl-L-methionine synthetase [Medicago sativa subsp. falcata]	44	0.002
LRT_UG_01129	553	Singlet, from s13dLA27H03RT009_525007	NCBI NR 20070520;	ABO81617	383	Ankyrin [Medicago truncatula]	96	1e-18
LRT_UG_01130	478	Singlet, from s13dLA27H07RT025_525015	NCBI NR 20070520;	CAA04768	141	acyl carrier protein [Fragaria vesca]	113	3e-24
LRT_UG_01131	524	Singlet, from s13dLA27H12RT041_525023	NCBI NR 20070520;	ABE80298	244	Protein of unknown function UPF0005 [Medicago truncatula]	153	7e-36
LRT_UG_01132	363	Singlet, from s13dLA28A01RT008_525025	NCBI NR 20070520;	NP_001062410	467	Os08g0544900 [Oryza sativa (japonica cultivar-group)]	47	0.0002
LRT_UG_01133	135	Singlet, from s13dLA28A06RT024_525031		No Hit
LRT_UG_01134	126	Singlet, from s13dLA28A09RT040_525035		No Hit
LRT_UG_01135	483	Singlet, from s13dLA28A10RT040_525037	NCBI NR 20070520;	AAN62760	704	disease resistance protein-like protein MsR1 [Medicago sativa]	55	1e-06
LRT_UG_01136	540	Singlet, from s13dLA28A12RT048_525041	NCBI NR 20070520;	CAH66350	215	OSIGBa0135C09.1 [Oryza sativa (indica cultivar-group)]	241	2e-62
LRT_UG_01137	592	Singlet, from s13dLA28B04RT015_525045	NCBI NR 20070520;	AAN64293	627	somatic embryogenesis receptor kinase 1 [Medicago truncatula]	158	2e-37
LRT_UG_01138	452	Singlet, from s13dLA28B09RT039_525049	NCBI NR 20070520;	AAL74418	462	ATP sulfurylase [Glycine max]	220	1e-56
LRT_UG_01139	506	Singlet, from s13dLA28C01RT006_525053	NCBI NR 20070520;	BAC43661	86	unknown protein [Arabidopsis thaliana]	130	3e-29
LRT_UG_01140	370	Singlet, from s13dLA28C03RT014_525057	NCBI NR 20070520;	ABA54865	539	putative 3-deoxy-D-arabino-heptulosonate 7-phosphate synthase 3 [Fagus sylvatica]	60	3e-08
LRT_UG_01141	379	Singlet, from s13dLA28C10RT038_525067	NCBI NR 20070520;	ABE90826	223	von Willebrand factor, type C; Heavy metal transport/detoxification protein [Medicago truncatula]	123	2e-27
LRT_UG_01142	326	Singlet, from s13dLA28D02RT005_525073		No Hit
LRT_UG_01143	182	Singlet, from s13dLA28D04RT013_525077		No Hit
LRT_UG_01144	432	Singlet, from s13dLA28D06RT021_525079	NCBI NR 20070520;	NP_193740	525	ATAAH (ARABIDOPSIS THALIANA ALLANTOATE AMIDOHYDROLASE); allantoate deiminase/ metallopeptidase [Arabidopsis thaliana]	150	2e-35
LRT_UG_01145	474	Singlet, from s13dLA28D08RT029_525083	NCBI NR 20070520;	NP_566063	347	unknown protein [Arabidopsis thaliana]	158	7e-38
LRT_UG_01146	505	Singlet, from s13dLA28E02RT004_525091		No Hit
LRT_UG_01147	488	Singlet, from s13dLA28F03RT011_525105	NCBI NR 20070520;	AAA82062	150	eukaryotic release factor 3	205	7e-52
LRT_UG_01148	450	Singlet, from s13dLA28F07RT027_525109	NCBI NR 20070520;	NP_564336	129	double-stranded DNA-binding family protein [Arabidopsis thaliana]	165	6e-40
LRT_UG_01149	459	Singlet, from s13dLA28F09RT035_525113	NCBI NR 20070520;	ABE92731	229	Esterase/lipase/thioesterase [Medicago truncatula]	91	1e-17
LRT_UG_01150	437	Singlet, from s13dLA28G05RT018_525123		No Hit
LRT_UG_01151	445	Singlet, from s13dLA28G07RT026_525125		No Hit
LRT_UG_01152	490	Singlet, from s13dLA28H02RT001_525135	NCBI NR 20070520;	Q53PC7	953	Coatomer subunit beta-1 (Beta-coat protein 1) (Beta-COP 1)	299	5e-80
LRT_UG_01153	471	Singlet, from s13dLA28H08RT025_525141	NCBI NR 20070520;	ABO84095	165	Helix-loop-helix DNA-binding [Medicago truncatula]	81	1e-14
LRT_UG_01154	269	Singlet, from s13dLA28H10RT033_525143		No Hit
LRT_UG_01155	561	Singlet, from s13dLA29A03RT016_525147	NCBI NR 20070520;	AAA34366	105	ribosomal protein L41	215	2e-54
LRT_UG_01156	342	Singlet, from s13dLA29A04RT016_525149		No Hit
LRT_UG_01157	436	Singlet, from s13dLA29A11RT048_525157	NCBI NR 20070520;	AAB48986	325	peroxidase precursor	188	7e-47
LRT_UG_01158	320	Singlet, from s13dLA29A12RT048_525159	NCBI NR 20070520;	ABE80969	156	Protein of unknown function DUF584 [Medicago truncatula]	44	0.002
LRT_UG_01159	552	Singlet, from s13dLA29B01RT007_525161	NCBI NR 20070520;	ABE94377	435	Protein prenyltransferase, alpha subunit [Medicago truncatula]	105	2e-21
LRT_UG_01160	379	Singlet, from s13dLA29B02RT007_525163	NCBI NR 20070520;	ABO78719	478	Glycoside transferase, six-hairpin [Medicago truncatula]	164	2e-39
LRT_UG_01161	612	Singlet, from s13dLA29B04RT015_525167	NCBI NR 20070520;	CAA18169	280	putative protein [Arabidopsis thaliana]	243	6e-63
LRT_UG_01162	452	Singlet, from s13dLA29B07RT031_525169	NCBI NR 20070520;	ABN09808	124	Protein phosphatase inhibitor [Medicago truncatula]	90	3e-17
LRT_UG_01163	451	Singlet, from s13dLA29B09RT039_525173	NCBI NR 20070520;	BAC98495	342	AG-motif binding protein-5 [Nicotiana tabacum]	77	1e-13
LRT_UG_01164	359	Singlet, from s13dLA29B12RT047_525177	NCBI NR 20070520;	1909352A	706	heat shock protein hsp70	125	6e-28
LRT_UG_01165	497	Singlet, from s13dLA29C02RT006_525181	NCBI NR 20070520;	BAA19769	290	SRC2 [Glycine max]	148	2e-34
LRT_UG_01166	422	Singlet, from s13dLA29C05RT022_525187	NCBI NR 20070520;	ABE84304	373	2OG-Fe(II) oxygenase [Medicago truncatula]	151	1e-35
LRT_UG_01167	353	Singlet, from s13dLA29C07RT030_525191		No Hit
LRT_UG_01168	539	Singlet, from s13dLA29D05RT021_525205	NCBI NR 20070520;	AAN07898	282	xyloglucan endotransglycosylase [Malus x domestica]	115	2e-24
LRT_UG_01169	297	Singlet, from s13dLA29D12RT045_525211	NCBI NR 20070520;	ABI95860	765	methionine synthase [Nicotiana suaveolens]	135	8e-31
LRT_UG_01170	524	Singlet, from s13dLA29E04RT012_525215	NCBI NR 20070520;	NP_196554	138	RPB15.9 (RNA polymerase II 15.9) [Arabidopsis thaliana]	239	7e-62
LRT_UG_01171	602	Singlet, from s13dLA29E08RT028_525221	NCBI NR 20070520;	NP_001047314	378	Os02g0595500 [Oryza sativa (japonica cultivar-group)]	158	3e-37
LRT_UG_01172	95	Singlet, from s13dLA29E10RT036_525225		No Hit
LRT_UG_01173	501	Singlet, from s13dLA29F03RT011_525229	NCBI NR 20070520;	ABA54865	539	putative 3-deoxy-D-arabino-heptulosonate 7-phosphate synthase 3 [Fagus sylvatica]	133	4e-30
LRT_UG_01174	361	Singlet, from s13dLA29F05RT019_525233	NCBI NR 20070520;	CAH55772	154	putative His-Asp phosphotransfer protein [Pisum sativum]	124	1e-27
LRT_UG_01175	431	Singlet, from s13dLA29F09RT035_525241	NCBI NR 20070520;	CAB43344	406	1-deoxy-d-xylulose-5-phosphate reductoisomerase [Arabidopsis thaliana]	274	7e-73
LRT_UG_01176	58	Singlet, from s13dLA29F12RT043_525243	NCBI NR 20070520;	NP_033008	1238	protein tyrosine phosphatase, receptor type, J [Mus musculus]	25	1e-05
LRT_UG_01177	479	Singlet, from s13dLA29H06RT017_525257	NCBI NR 20070520;	AAC49902	199	diadenosine 5',5'''-P1,P4-tetraphosphate hydrolase [Lupinus angustifolius]	269	4e-71
LRT_UG_01178	594	Singlet, from s13dLA30A08RT032_525269	NCBI NR 20070520;	ABE82209	378	resistance protein RGC2, related [Medicago truncatula]	82	2e-14
LRT_UG_01179	586	Singlet, from s13dLA30A10RT040_525271		No Hit
LRT_UG_01180	604	Singlet, from s13dLA30A11RT048_525273	NCBI NR 20070520;	ABP02426	341	4Fe-4S ferredoxin, iron-sulfur binding; Heat shock protein DnaJ [Medicago truncatula]	225	2e-57
LRT_UG_01181	341	Singlet, from s13dLA30A12RT048_525275		No Hit
LRT_UG_01182	544	Singlet, from s13dLA30B01RT007_525277	NCBI NR 20070520;	ABE90867	178	Ribosomal L18ae protein [Medicago truncatula]	302	6e-81
LRT_UG_01183	710	Singlet, from s13dLA30B02RT007_525279	NCBI NR 20070520;	S40240	155	ubiquitin/ribosomal protein S27a fusion protein - white lupine	264	3e-69
LRT_UG_01184	564	Singlet, from s13dLA30B08RT031_525287	NCBI NR 20070520;	AAO46881	164	60S ribosomal protein [Medicago sativa]	294	3e-78
LRT_UG_01185	74	Singlet, from s13dLA30C03RT014_525291		No Hit
LRT_UG_01186	364	Singlet, from s13dLA30D06RT021_525307	NCBI NR 20070520;	ABE94021	232	conserved hypothetical protein [Medicago truncatula]	42	0.007
LRT_UG_01187	570	Singlet, from s13dLA30E03RT012_525317	NCBI NR 20070520;	AAC63660	546	hypothetical protein [Arabidopsis thaliana]	182	1e-44
LRT_UG_01188	113	Singlet, from s13dLA30E06RT020_525319		No Hit
LRT_UG_01189	608	Singlet, from s13dLA30E07RT028_525321	NCBI NR 20070520;	NP_568957	99	unknown protein [Arabidopsis thaliana]	135	2e-30
LRT_UG_01190	646	Singlet, from s13dLA30F01RT003_525331	NCBI NR 20070520;	NP_187967	244	60S ribosomal protein L7 (RPL7D) [Arabidopsis thaliana]	287	5e-76
LRT_UG_01191	637	Singlet, from s13dLA30F03RT011_525335	NCBI NR 20070520;	ABE90866	262	Peptidase T1A, proteasome beta-subunit [Medicago truncatula]	362	9e-99
LRT_UG_01192	556	Singlet, from s13dLA30F07RT027_525341	NCBI NR 20070520;	NP_566991	160	universal stress protein (USP) family protein [Arabidopsis thaliana]	214	2e-54
LRT_UG_01193	459	Singlet, from s13dLA30F09RT035_525343	NCBI NR 20070520;	ABE79949	52	hypothetical protein MtrDRAFT_AC148293g14v2 [Medicago truncatula]	93	2e-18
LRT_UG_01194	581	Singlet, from s13dLA30F10RT035_525345	NCBI NR 20070520;	ABP03516	69	Protein of unknown function DUF1070 [Medicago truncatula]	41	0.029
LRT_UG_01195	643	Singlet, from s13dLA30G02RT002_525347	NCBI NR 20070520;	Q41709	250	Ferritin-2, chloroplast precursor	341	2e-92
LRT_UG_01196	602	Singlet, from s13dLA30G04RT010_525351		No Hit
LRT_UG_01197	67	Singlet, from s13dLA30G07RT026_525353	NCBI NR 20070520;	BAB02147	786	TNP2-like transposon protein-like [Arabidopsis thaliana]	27	3e-06
LRT_UG_01198	478	Singlet, from s13dLA30G11RT042_525357	NCBI NR 20070520;	ABE93789	847	Protein kinase [Medicago truncatula]	84	2e-15
LRT_UG_01199	658	Singlet, from s13dLA30H03RT009_525361	NCBI NR 20070520;	NP_001045754	88	Os02g0126700 [Oryza sativa (japonica cultivar-group)]	166	1e-39
LRT_UG_01200	582	Singlet, from s13dLA30H04RT009_525363	NCBI NR 20070520;	AAO38524	586	asparagine synthetase [Securigera parviflora]	277	2e-73
LRT_UG_01201	607	Singlet, from s13dLA30H09RT033_525369	NCBI NR 20070520;	ABE82616	259	Harpin-induced 1 [Medicago truncatula]	165	2e-39
LRT_UG_01202	543	Singlet, from s13dLA30H10RT033_525371	NCBI NR 20070520;	ABE93566	469	Lipase, class 3 [Medicago truncatula]	226	7e-58
LRT_UG_01203	239	Singlet, from s13dLA31A03RT016_525377		No Hit
LRT_UG_01204	140	Singlet, from s13dLA31A04RT016_525379		No Hit
LRT_UG_01205	620	Singlet, from s13dLA31B01RT007_525387	NCBI NR 20070520;	ABC01903	152	ubiquitin carrier-like protein [Solanum tuberosum]	199	1e-49
LRT_UG_01206	515	Singlet, from s13dLA31B04RT015_525391	NCBI NR 20070520;	AAT12488	85	copper chaperone [Populus alba x Populus tremula var. glandulosa]	121	2e-26
LRT_UG_01207	373	Singlet, from s13dLA31B06RT023_525395	NCBI NR 20070520;	CAA65453	242	elongation factor [Narcissus pseudonarcissus]	39	0.075
LRT_UG_01208	253	Singlet, from s13dLA31B11RT047_525403	NCBI NR 20070520;	AAW30277	209	cytochrome c biogenesis ccmF [Calycanthus floridus]	142	7e-33
LRT_UG_01209	561	Singlet, from s13dLA31C04RT014_525411	NCBI NR 20070520;	P40590	120	60S ribosomal protein L34	191	2e-47
LRT_UG_01210	596	Singlet, from s13dLA31D01RT005_525415	NCBI NR 20070520;	NP_190458	233	ATMP2 (ARABIDOPSIS THALIANA MEMBRANE-ASSOCIATED PROGESTERONE BINDING PROTEIN 3); heme binding / transition metal ion binding [Arabidopsis thaliana]	213	8e-54
LRT_UG_01211	163	Singlet, from s13dLA31D02RT005_525417		No Hit
LRT_UG_01212	622	Singlet, from s13dLA31E03RT012_525433	NCBI NR 20070520;	BAB10276	173	unnamed protein product [Arabidopsis thaliana]	52	1e-05
LRT_UG_01213	81	Singlet, from s13dLA31E11RT044_525441		No Hit
LRT_UG_01214	516	Singlet, from s13dLA31F01RT003_525443	NCBI NR 20070520;	P26585	152	HMG1/2-like protein (SB11 protein)	142	1e-32
LRT_UG_01215	560	Singlet, from s13dLA31F03RT011_525445	NCBI NR 20070520;	AAN72034	737	isp4 like protein [Arabidopsis thaliana]	343	3e-93
LRT_UG_01216	524	Singlet, from s13dLA31F09RT035_525455	NCBI NR 20070520;	CAH67789	92	OSIGBa0132E09-OSIGBa0108L24.3 [Oryza sativa (indica cultivar-group)]	64	2e-09
LRT_UG_01217	449	Singlet, from s13dLA31G01RT002_525459	NCBI NR 20070520;	ABO80202	65	hypothetical protein MtrDRAFT_AC139707g22v2 [Medicago truncatula]	89	4e-17
LRT_UG_01218	527	Singlet, from s13dLA31G05RT018_525463	NCBI NR 20070520;	AAP34362	90	fiber protein Fb15 [Gossypium barbadense]	114	3e-24
LRT_UG_01219	64	Singlet, from s13dLA31H04RT009_525475	NCBI NR 20070520;	ZP_00544866	200	NADH-ubiquinone/plastoquinone oxidoreductase, chain 6 [Ehrlichia chaffeensis str. Sapulpa]	27	6e-06
LRT_UG_01220	432	Singlet, from s13dLA31H06RT017_525477	NCBI NR 20070520;	AAR92477	349	putative WRKY transcription factor 30 [Vitis aestivalis]	62	4e-09
LRT_UG_01221	561	Singlet, from s13dLA33A06RT024_525485	NCBI NR 20070520;	NP_192570	373	nodulin MtN21 family protein [Arabidopsis thaliana]	239	7e-62
LRT_UG_01222	577	Singlet, from s13dLA33A07RT032_525487	NCBI NR 20070520;	NP_001067825	865	Os11g0445300 [Oryza sativa (japonica cultivar-group)]	238	1e-61
LRT_UG_01223	569	Singlet, from s13dLA33A09RT040_525489	NCBI NR 20070520;	ABA40434	115	60s acidic ribosomal protein-like protein [Solanum tuberosum]	104	4e-21
LRT_UG_01224	632	Singlet, from s13dLA33B07RT031_525501	NCBI NR 20070520;	AAV69019	280	NADH:cytochrome b5 reductase [Vernicia fordii]	310	5e-83
LRT_UG_01225	411	Singlet, from s13dLA33B11RT047_525509	NCBI NR 20070520;	ABD28433	265	RNA-binding region RNP-1 (RNA recognition motif) [Medicago truncatula]	160	2e-38
LRT_UG_01226	609	Singlet, from s13dLA33C08RT030_525515	NCBI NR 20070520;	NP_178935	541	unknown protein [Arabidopsis thaliana]	315	9e-85
LRT_UG_01227	579	Singlet, from s13dLA33D01RT005_525523	NCBI NR 20070520;	EAY92416	143	hypothetical protein OsI_013649 [Oryza sativa (indica cultivar-group)]	83	7e-15
LRT_UG_01228	628	Singlet, from s13dLA33E05RT020_525541	NCBI NR 20070520;	NP_564098	165	AVA-P2 (vacuolar-H+-pumping ATPase 16 kDa proteolipid subunit 2); ATPase [Arabidopsis thaliana]	203	7e-51
LRT_UG_01229	616	Singlet, from s13dLA33E06RT020_525543	NCBI NR 20070520;	ABH02824	297	MYB transcription factor MYB50 [Glycine max]	256	9e-67
LRT_UG_01230	656	Singlet, from s13dLA33E07RT028_525545	NCBI NR 20070520;	ABE81473	119	Plant lipid transfer protein/Par allergen [Medicago truncatula]	128	3e-28
LRT_UG_01231	709	Singlet, from s13dLA33E09RT036_525549	NCBI NR 20070520;	AAM64870	120	putative microtubule-associated protein [Arabidopsis thaliana]	183	1e-44
LRT_UG_01232	462	Singlet, from s13dLA33E11RT044_525553	NCBI NR 20070520;	ABE78812	653	Heat shock protein Hsp70 [Medicago truncatula]	292	4e-78
LRT_UG_01233	531	Singlet, from s13dLA33F05RT019_525559		No Hit
LRT_UG_01234	496	Singlet, from s13dLA33F07RT027_525561	NCBI NR 20070520;	AAT38818	68	membrane protein [Brassica juncea]	88	2e-16
LRT_UG_01235	548	Singlet, from s13dLA33G02RT002_525567	NCBI NR 20070520;	BAE71219	590	hypothetical protein [Trifolium pratense]	118	2e-25
LRT_UG_01236	572	Singlet, from s13dLA33H04RT009_525575	NCBI NR 20070520;	P19683	315	31 kDa ribonucleoprotein, chloroplast precursor	223	7e-57
LRT_UG_01237	569	Singlet, from s13dLA33H05RT017_525577	NCBI NR 20070520;	ABO84153	226	Prenylated rab acceptor PRA1 [Medicago truncatula]	163	6e-39
LRT_UG_01238	590	Singlet, from s13dLA33H08RT025_525583		No Hit
LRT_UG_01239	594	Singlet, from s13dLA33H09RT033_525585	NCBI NR 20070520;	CAD31838	204	putative quinone oxidoreductase [Cicer arietinum]	242	9e-63
LRT_UG_01240	60	Singlet, from s13dLA33H10RT033_525587	NCBI NR 20070520;	XP_001028186	173	hypothetical protein [Tetrahymena thermophila SB210]	28	3e-06
LRT_UG_01241	525	Singlet, from s13dLA33H12RT041_525591	NCBI NR 20070520;	ABE84843	432	Peptidase S1 and S6, chymotrypsin/Hap [Medicago truncatula]	149	1e-34
LRT_UG_01242	57	Singlet, from s13dLA34A04RT016_525597	NCBI NR 20070520;	ABG46238	219	germin-like protein 6a [Hordeum vulgare subsp. vulgare]	35	1e-08
LRT_UG_01243	622	Singlet, from s13dLA34A05RT024_525599	NCBI NR 20070520;	NP_001046121	377	Os02g0186500 [Oryza sativa (japonica cultivar-group)]	248	2e-64
LRT_UG_01244	421	Singlet, from s13dLA34A09RT040_525605		No Hit
LRT_UG_01245	598	Singlet, from s13dLA34B01RT007_525607	NCBI NR 20070520;	BAB17821	263	vf14-3-3c protein [Vicia faba]	262	9e-69
LRT_UG_01246	353	Singlet, from s13dLA34B04RT015_525609	NCBI NR 20070520;	ABE88517	261	Ribosomal protein S3Ae [Medicago truncatula]	63	4e-09
LRT_UG_01247	587	Singlet, from s13dLA34B06RT023_525613	NCBI NR 20070520;	AAB36543	161	DnaJ-like protein [Phaseolus vulgaris]	188	2e-46
LRT_UG_01248	585	Singlet, from s13dLA34B12RT047_525621	NCBI NR 20070520;	CAC69854	180	putative thioredoxin m2 [Pisum sativum]	202	1e-50
LRT_UG_01249	72	Singlet, from s13dLA34C02RT006_525623	NCBI NR 20070520;	XP_001351751	648	cytochrome c oxidase assembly protein (heme A: farnesyltransferase), putative [Plasmodium falciparum 3D7]	25	1e-05
LRT_UG_01250	83	Singlet, from s13dLA34C04RT014_525625		No Hit
LRT_UG_01251	342	Singlet, from s13dLA34C08RT030_525627	NCBI NR 20070520;	YP_006297	97	ORF47 [Agrotis segetum granulovirus]	46	0.0004
LRT_UG_01252	590	Singlet, from s13dLA34D01RT005_525635	NCBI NR 20070520;	NP_974000	515	MATE efflux family protein [Arabidopsis thaliana]	106	8e-22
LRT_UG_01253	632	Singlet, from s13dLA34D07RT029_525643	NCBI NR 20070520;	BAD53619	193	putative endoplasmatic reticulum retrieval protein Rer1B [Oryza sativa (japonica cultivar-group)]	207	4e-52
LRT_UG_01254	424	Singlet, from s13dLA34E01RT004_525647	NCBI NR 20070520;	ABE89059	69	hypothetical protein MtrDRAFT_AC146777g12v2 [Medicago truncatula]	126	3e-28
LRT_UG_01255	400	Singlet, from s13dLA34E07RT028_525651	NCBI NR 20070520;	BAB01468	167	unnamed protein product [Arabidopsis thaliana]	55	6e-07
LRT_UG_01256	598	Singlet, from s13dLA34F01RT003_525657	NCBI NR 20070520;	BAD95470	668	BiP [Glycine max]	352	6e-96
LRT_UG_01257	80	Singlet, from s13dLA34F02RT003_525659		No Hit
LRT_UG_01258	578	Singlet, from s13dLA34G03RT010_525671	NCBI NR 20070520;	Q9S9T7	209	Vacuolar protein sorting-associated protein 28 homolog 1	141	2e-32
LRT_UG_01259	584	Singlet, from s13dLA34G05RT018_525673	NCBI NR 20070520;	ABD96912	272	hypothetical protein [Cleome spinosa]	310	3e-83
LRT_UG_01260	506	Singlet, from s13dLA34H05RT017_525685	NCBI NR 20070520;	ABE79078	301	Mitochondrial carrier protein [Medicago truncatula]	161	1e-38
LRT_UG_01261	597	Singlet, from s13dLA34H09RT033_525689	NCBI NR 20070520;	NP_001031637	185	unknown protein [Arabidopsis thaliana]	250	3e-65
LRT_UG_01262	617	Singlet, from s13dLA35A02RT008_525693	NCBI NR 20070520;	NP_683304	194	unknown protein [Arabidopsis thaliana]	117	4e-25
LRT_UG_01263	69	Singlet, from s13dLA35A03RT016_525695	NCBI NR 20070520;	ZP_01552634	111	hypothetical protein MB2181_06425 [Methylophilales bacterium HTCC2181]	27	6e-06
LRT_UG_01264	393	Singlet, from s13dLA35A12RT048_525703	NCBI NR 20070520;	O23778	181	ADP-ribosylation factor 1	67	2e-10
LRT_UG_01265	102	Singlet, from s13dLA35B02RT007_525707		No Hit
LRT_UG_01266	530	Singlet, from s13dLA35C02RT006_525715	NCBI NR 20070520;	CAB75428	444	enolase [Lupinus luteus]	238	2e-61
LRT_UG_01267	564	Singlet, from s13dLA35C05RT022_525717	NCBI NR 20070520;	ABE92132	172	Thioredoxin fold [Medicago truncatula]	288	1e-76
LRT_UG_01268	586	Singlet, from s13dLA35C12RT046_525727	NCBI NR 20070520;	NP_564988	272	unknown protein [Arabidopsis thaliana]	57	7e-07
LRT_UG_01269	285	Singlet, from s13dLA35D06RT021_525733	NCBI NR 20070520;	P28002	365	Caffeic acid 3-O-methyltransferase (S-adenosysl-L-methionine:caffeic acid 3-O-methyltransferase) (COMT) (CAOMT)	85	8e-16
LRT_UG_01270	618	Singlet, from s13dLA35D07RT029_525735	NCBI NR 20070520;	NP_196094	301	ACT domain-containing protein [Arabidopsis thaliana]	209	1e-52
LRT_UG_01271	605	Singlet, from s13dLA35D12RT045_525739	NCBI NR 20070520;	ABO79642	503	AAA ATPase, central region [Medicago truncatula]	238	1e-61
LRT_UG_01272	233	Singlet, from s13dLA35E01RT004_525741		No Hit
LRT_UG_01273	232	Singlet, from s13dLA35E02RT004_525743		No Hit
LRT_UG_01274	421	Singlet, from s13dLA35E06RT020_525749		No Hit
LRT_UG_01275	627	Singlet, from s13dLA35E08RT028_525753	NCBI NR 20070520;	AAF98427	259	Unknown protein [Arabidopsis thaliana]	191	3e-47
LRT_UG_01276	661	Singlet, from s13dLA35F01RT003_525761	NCBI NR 20070520;	ABE85498	133	Complex 1 LYR protein [Medicago truncatula]	185	2e-45
LRT_UG_01277	485	Singlet, from s13dLA35F03RT011_525765		No Hit
LRT_UG_01278	572	Singlet, from s13dLA35F09RT035_525771	NCBI NR 20070520;	AAN60070	220	cytosolic ascorbate peroxidase [Retama raetam]	323	5e-87
LRT_UG_01279	446	Singlet, from s13dLA35G01RT002_525773		No Hit
LRT_UG_01280	478	Singlet, from s13dLA35G08RT026_525781	NCBI NR 20070520;	NP_567895	529	SHM3 (SERINE HYDROXYMETHYLTRANSFERASE 3); glycine hydroxymethyltransferase [Arabidopsis thaliana]	183	4e-45
LRT_UG_01281	561	Singlet, from s13dLA35G12RT042_525785	NCBI NR 20070520;	BAF62469	463	hypothetical protein [Nicotiana tabacum]	139	7e-32
LRT_UG_01282	565	Singlet, from s13dLA35H04RT009_525789	NCBI NR 20070520;	ABP03255	302	Protein of unknown function DUF1645 [Medicago truncatula]	144	3e-33
LRT_UG_01283	601	Singlet, from s13dLA35H06RT017_525791	NCBI NR 20070520;	CAA04702	132	cytochrome b5 [Olea europaea]	221	2e-56
LRT_UG_01284	519	Singlet, from s13dLA36A01RT008_525797	NCBI NR 20070520;	ABN08705	1795	DDT; Homeodomain-related [Medicago truncatula]	59	1e-07
LRT_UG_01285	485	Singlet, from s13dLA36A05RT024_525799		No Hit
LRT_UG_01286	550	Singlet, from s13dLA36A06RT024_525801	NCBI NR 20070520;	ABE83448	256	Beta-Ig-H3/fasciclin [Medicago truncatula]	96	1e-18
LRT_UG_01287	575	Singlet, from s13dLA36A12RT048_525807		No Hit
LRT_UG_01288	225	Singlet, from s13dLA36B06RT023_525817	NCBI NR 20070520;	AAK08105	527	cytochrome c oxidase subunit 1 [Vigna radiata]	142	7e-33
LRT_UG_01289	622	Singlet, from s13dLA36B09RT039_525823	NCBI NR 20070520;	NP_849969	480	SDG37 (SET DOMAIN GROUP 37); zinc ion binding [Arabidopsis thaliana]	282	2e-74
LRT_UG_01290	582	Singlet, from s13dLA36B12RT047_525827	NCBI NR 20070520;	NP_001048306	657	Os02g0780700 [Oryza sativa (japonica cultivar-group)]	92	1e-17
LRT_UG_01291	605	Singlet, from s13dLA36C05RT022_525833	NCBI NR 20070520;	EDK44710	1128	hypothetical protein LELG_02889 [Lodderomyces elongisporus NRRL YB-4239]	46	0.001
LRT_UG_01292	574	Singlet, from s13dLA36C10RT038_525837	NCBI NR 20070520;	XP_001102556	130	PREDICTED: hypothetical protein [Macaca mulatta]	42	0.022
LRT_UG_01293	170	Singlet, from s13dLA36C11RT046_525839		No Hit
LRT_UG_01294	608	Singlet, from s13dLA36C12RT046_525841	NCBI NR 20070520;	CAK24966	251	chlorophyll a/b binding protein [Solanum tuberosum]	334	2e-90
LRT_UG_01295	614	Singlet, from s13dLA36D06RT021_525851	NCBI NR 20070520;	ABE92989	1133	CPSF A subunit, C-terminal; WD40-like [Medicago truncatula]	302	1e-80
LRT_UG_01296	602	Singlet, from s13dLA36D11RT045_525855	NCBI NR 20070520;	NP_567700	164	unknown protein [Arabidopsis thaliana]	44	0.005
LRT_UG_01297	345	Singlet, from s13dLA36E01RT004_525857	NCBI NR 20070520;	NP_190813	435	U-box domain-containing protein [Arabidopsis thaliana]	62	7e-09
LRT_UG_01298	293	Singlet, from s13dLA36E06RT020_525867		No Hit
LRT_UG_01299	178	Singlet, from s13dLA36E07RT028_525869		No Hit
LRT_UG_01300	637	Singlet, from s13dLA36E10RT036_525871	NCBI NR 20070520;	ABC70313	414	endo-1,4-beta-glucanase precursor [Glycine max]	268	1e-70
LRT_UG_01301	606	Singlet, from s13dLA36F05RT019_525879	NCBI NR 20070520;	NP_001061550	258	Os08g0326400 [Oryza sativa (japonica cultivar-group)]	129	2e-28
LRT_UG_01302	607	Singlet, from s13dLA36F07RT027_525883	NCBI NR 20070520;	NP_181450	231	unknown protein [Arabidopsis thaliana]	189	1e-46
LRT_UG_01303	222	Singlet, from s13dLA36F10RT035_525885		No Hit
LRT_UG_01304	378	Singlet, from s13dLA36G02RT002_525891	NCBI NR 20070520;	AAZ79233	918	putative xylanase Xyn2 [Nicotiana tabacum]	130	2e-29
LRT_UG_01305	136	Singlet, from s13dLA36G03RT010_525893		No Hit
LRT_UG_01306	619	Singlet, from s13dLA36G04RT010_525895	NCBI NR 20070520;	NP_191670	86	ARS27A (ARABIDOPSIS RIBOSOMAL PROTEIN S27); structural constituent of ribosome [Arabidopsis thaliana]	150	7e-35
LRT_UG_01307	645	Singlet, from s13dLA36G05RT018_525897	NCBI NR 20070520;	ABE93515	169	Cytochrome b5 [Medicago truncatula]	136	1e-30
LRT_UG_01308	351	Singlet, from s13dLA36G06RT018_525899	NCBI NR 20070520;	YP_665589	165	cytochrome b6/f complex subunit IV [Populus alba]	222	5e-57
LRT_UG_01309	395	Singlet, from s13dLA36G08RT026_525901	NCBI NR 20070520;	ABP02663	164	NUDIX hydrolase [Medicago truncatula]	41	0.011
LRT_UG_01310	615	Singlet, from s13dLA36G10RT034_525903	NCBI NR 20070520;	NP_974362	532	regulator of chromosome condensation (RCC1) family protein [Arabidopsis thaliana]	284	3e-75
LRT_UG_01311	84	Singlet, from s13dLA36H03RT009_525911		No Hit
LRT_UG_01312	560	Singlet, from s13dLA36H05RT017_525915	NCBI NR 20070520;	AAT75153	275	short-chain dehydrogenase/reductase [Solanum tuberosum]	226	8e-58
LRT_UG_01313	279	Singlet, from s13dLA36H07RT025_525919	NCBI NR 20070520;	NP_179190	1009	phox (PX) domain-containing protein [Arabidopsis thaliana]	66	5e-10
LRT_UG_01314	198	Singlet, from s13dLA37A05RT024_525931		No Hit
LRT_UG_01315	528	Singlet, from s13dLA37A10RT040_525937	NCBI NR 20070520;	CAA83453	879	chloroplast outer envelope protein 86 [Pisum sativum]	157	4e-37
LRT_UG_01316	212	Singlet, from s13dLA37B02RT007_525943		No Hit
LRT_UG_01317	592	Singlet, from s13dLA37B10RT039_525957	NCBI NR 20070520;	NP_566396	209	NHL1 (NDR1/HIN1-like 1) [Arabidopsis thaliana]	179	7e-44
LRT_UG_01318	651	Singlet, from s13dLA37B12RT047_525961	NCBI NR 20070520;	ABP03270	191	Uncharacterized Cys-rich domain [Medicago truncatula]	138	4e-31
LRT_UG_01319	617	Singlet, from s13dLA37C01RT006_525963	NCBI NR 20070520;	ABE80889	227	Cwf15/Cwc15 cell cycle control protein [Medicago truncatula]	155	2e-36
LRT_UG_01320	505	Singlet, from s13dLA37C06RT022_525969		No Hit
LRT_UG_01321	528	Singlet, from s13dLA37C10RT038_525975	NCBI NR 20070520;	CAA47812	352	ptxA [Pisum sativum]	115	1e-24
LRT_UG_01322	586	Singlet, from s13dLA37D03RT013_525985	NCBI NR 20070520;	NP_174489	806	early-responsive to dehydration protein-related / ERD protein-related [Arabidopsis thaliana]	131	4e-29
LRT_UG_01323	86	Singlet, from s13dLA37E06RT020_525993		No Hit
LRT_UG_01324	599	Singlet, from s13dLA37E11RT044_525997	NCBI NR 20070520;	ABE78998	261	Ankyrin [Medicago truncatula]	260	4e-68
LRT_UG_01325	210	Singlet, from s13dLA37F02RT003_526001		No Hit
LRT_UG_01326	187	Singlet, from s13dLA37F05RT019_526007		No Hit
LRT_UG_01327	104	Singlet, from s13dLA37F09RT035_526013		No Hit
LRT_UG_01328	335	Singlet, from s13dLA37F11RT043_526015	NCBI NR 20070520;	ABE84853	252	Plant acid phosphatase [Medicago truncatula]	104	2e-21
LRT_UG_01329	597	Singlet, from s13dLA37G02RT002_526017	NCBI NR 20070520;	CAD56220	181	ribosomal protein RL5 [Cicer arietinum]	304	3e-81
LRT_UG_01330	69	Singlet, from s13dLA37G06RT018_526023	NCBI NR 20070520;	YP_280140	199	GTP-binding protein [Streptococcus pyogenes MGAS6180]	25	2e-05
LRT_UG_01331	601	Singlet, from s13dLA37G09RT034_526027	NCBI NR 20070520;	NP_565376	196	zinc finger (C3HC4-type RING finger) family protein [Arabidopsis thaliana]	73	1e-11
LRT_UG_01332	612	Singlet, from s13dLA37H02RT001_526033	NCBI NR 20070520;	AAG51989	292	glyoxalase II, putative; 78941-80643 [Arabidopsis thaliana]	185	2e-45
LRT_UG_01333	518	Singlet, from s13dLA37H03RT009_526035		No Hit
LRT_UG_01334	500	Singlet, from s13dLA37H09RT033_526037	NCBI NR 20070520;	AAC15418	261	14-3-3 protein homolog [Maackia amurensis]	252	5e-66
LRT_UG_01335	577	Singlet, from s13dLA38A01RT008_526039	NCBI NR 20070520;	ABE79355	641	Helicase, C-terminal; GUCT [Medicago truncatula]	317	3e-85
LRT_UG_01336	97	Singlet, from s13dLA38A02RT008_526041		No Hit
LRT_UG_01337	601	Singlet, from s13dLA38B02RT007_526053	NCBI NR 20070520;	CAC43323	249	putative alpha7 proteasome subunit [Nicotiana tabacum]	348	1e-94
LRT_UG_01338	60	Singlet, from s13dLA38B03RT015_526055	NCBI NR 20070520;	XP_001267676	172	hypothetical protein NFIA_043490 [Neosartorya fischeri NRRL 181]	32	2e-07
LRT_UG_01339	609	Singlet, from s13dLA38B09RT039_526065		No Hit
LRT_UG_01340	593	Singlet, from s13dLA38C01RT006_526067	NCBI NR 20070520;	NP_001061484	298	Os08g0299000 [Oryza sativa (japonica cultivar-group)]	276	7e-73
LRT_UG_01341	629	Singlet, from s13dLA38C07RT030_526075	NCBI NR 20070520;	AAR18937	524	maturase [Eysenhardtia texana]	87	7e-16
LRT_UG_01342	68	Singlet, from s13dLA38C10RT038_526079	NCBI NR 20070520;	1305286A	507	ATPase alpha,F1	34	4e-08
LRT_UG_01343	62	Singlet, from s13dLA38D03RT013_526083	NCBI NR 20070520;	XP_656781	1430	Ras guanine nucleotide exchange factor [Entamoeba histolytica HM-1:IMSS]	27	3e-06
LRT_UG_01344	512	Singlet, from s13dLA38D04RT013_526085	NCBI NR 20070520;	NP_199011	217	unknown protein [Arabidopsis thaliana]	114	2e-24
LRT_UG_01345	384	Singlet, from s13dLA38D05RT021_526087	NCBI NR 20070520;	NP_174119	544	pyridoxal-dependent decarboxylase family protein [Arabidopsis thaliana]	79	6e-14
LRT_UG_01346	507	Singlet, from s13dLA38D11RT045_526095	NCBI NR 20070520;	BAD01556	273	ERF-like protein [Cucumis melo]	81	2e-14
LRT_UG_01347	249	Singlet, from s13dLA38E05RT020_526103		No Hit
LRT_UG_01348	656	Singlet, from s13dLA38E06RT020_526105	NCBI NR 20070520;	NP_191705	170	BRH1 (BRASSINOSTEROID-RESPONSIVE RING-H2); protein binding / zinc ion binding [Arabidopsis thaliana]	200	5e-50
LRT_UG_01349	647	Singlet, from s13dLA38E07RT028_526107	NCBI NR 20070520;	NP_194158	817	RNA recognition motif (RRM)-containing protein [Arabidopsis thaliana]	121	4e-26
LRT_UG_01350	465	Singlet, from s13dLA38E08RT028_526109		No Hit
LRT_UG_01351	402	Singlet, from s13dLA38E12RT044_526113	NCBI NR 20070520;	NP_001059050	136	Os07g0182200 [Oryza sativa (japonica cultivar-group)]	95	8e-19
LRT_UG_01352	568	Singlet, from s13dLA38F03RT011_526115	NCBI NR 20070520;	BAF36972	688	phenylalanine ammonia-lyase [Lotus japonicus]	334	2e-90
LRT_UG_01353	592	Singlet, from s13dLA38F09RT035_526121	NCBI NR 20070520;	AAV41842	351	stress kinase [Medicago truncatula]	293	5e-78
LRT_UG_01354	597	Singlet, from s13dLA38F11RT043_526125	NCBI NR 20070520;	Q9M5M7	220	60S ribosomal protein L10	305	1e-81
LRT_UG_01355	128	Singlet, from s13dLA38F12RT043_526127	NCBI NR 20070520;	YP_358629	79	hypothetical protein PhapfoPp083 [Phalaenopsis aphrodite subsp. formosana]	41	0.015
LRT_UG_01356	679	Singlet, from s13dLA38G01RT002_526129		No Hit
LRT_UG_01357	223	Singlet, from s13dLA38H01RT001_526145		No Hit
LRT_UG_01358	625	Singlet, from s13dLA38H05RT017_526149	NCBI NR 20070520;	ABE80997	401	Phosphoglycerate kinase [Medicago truncatula]	338	1e-91
LRT_UG_01359	581	Singlet, from s13dLA39A07RT032_526165	NCBI NR 20070520;	ABE85391	107	S25 ribosomal protein [Medicago truncatula]	131	4e-29
LRT_UG_01360	570	Singlet, from s13dLA39A08RT032_526167	NCBI NR 20070520;	ABE94050	96	hypothetical protein MtrDRAFT_AC142526g15v2 [Medicago truncatula]	88	2e-16
LRT_UG_01361	239	Singlet, from s13dLA39A09RT040_526169		No Hit
LRT_UG_01362	346	Singlet, from s13dLA39B01RT007_526173	NCBI NR 20070520;	NP_680448	786	protein kinase family protein [Arabidopsis thaliana]	81	1e-14
LRT_UG_01363	184	Singlet, from s13dLA39B03RT015_526175		No Hit
LRT_UG_01364	616	Singlet, from s13dLA39B04RT015_526177	NCBI NR 20070520;	ABE92733	125	hypothetical protein MtrDRAFT_AC137522g17v2 [Medicago truncatula]	94	6e-18
LRT_UG_01365	628	Singlet, from s13dLA39B10RT039_526189	NCBI NR 20070520;	ABE88269	236	Peroxisomal biogenesis factor 11 [Medicago truncatula]	329	9e-89
LRT_UG_01366	593	Singlet, from s13dLA39C04RT014_526195	NCBI NR 20070520;	NP_187675	235	SNF7 family protein [Arabidopsis thaliana]	280	3e-74
LRT_UG_01367	637	Singlet, from s13dLA39C09RT038_526201	NCBI NR 20070520;	ABE90057	445	Cell division protein FtsZ [Medicago truncatula]	261	2e-68
LRT_UG_01368	65	Singlet, from s13dLA39C11RT046_526205	NCBI NR 20070520;	XP_001108906	102	PREDICTED: hypothetical protein [Macaca mulatta]	45	2e-11
LRT_UG_01369	109	Singlet, from s13dLA39D01RT005_526209		No Hit
LRT_UG_01370	74	Singlet, from s13dLA39D04RT013_526213		No Hit
LRT_UG_01371	74	Singlet, from s13dLA39D07RT029_526215		No Hit
LRT_UG_01372	537	Singlet, from s13dLA39D12RT045_526225	NCBI NR 20070520;	NP_181760	114	unknown protein [Arabidopsis thaliana]	159	6e-38
LRT_UG_01373	628	Singlet, from s13dLA39E07RT028_526233	NCBI NR 20070520;	AAO13839	292	peroxidase 1 [Lupinus albus]	229	1e-58
LRT_UG_01374	608	Singlet, from s13dLA39E08RT028_526235	NCBI NR 20070520;	ABP03182	174	hypothetical protein MtrDRAFT_AC149634g22v2 [Medicago truncatula]	193	7e-48
LRT_UG_01375	579	Singlet, from s13dLA39F03RT011_526243	NCBI NR 20070520;	AAU89157	537	Zinc finger, C3HC4 type (RING finger) containing protein [Oryza sativa (japonica cultivar-group)]	97	4e-19
LRT_UG_01376	526	Singlet, from s13dLA39F06RT019_526247	NCBI NR 20070520;	ABP02851	115	Calcium-binding EF-hand [Medicago truncatula]	171	2e-41
LRT_UG_01377	391	Singlet, from s13dLA39F09RT035_526251		No Hit
LRT_UG_01378	90	Singlet, from s13dLA39F11RT043_526255		No Hit
LRT_UG_01379	645	Singlet, from s13dLA39F12RT043_526257	NCBI NR 20070520;	ABE94342	981	Zinc finger, RING-type; Transcription factor jumonji, jmjC; Zinc finger, FYVE/PHD-type [Medicago truncatula]	341	3e-92
LRT_UG_01380	277	Singlet, from s13dLA39G01RT002_526259	NCBI NR 20070520;	YP_031800	67	50S ribosomal protein L35 [Bartonella quintana str. Toulouse]	101	1e-20
LRT_UG_01381	586	Singlet, from s13dLA39H04RT009_526273	NCBI NR 20070520;	NP_001046995	705	Os02g0525900 [Oryza sativa (japonica cultivar-group)]	361	2e-98
LRT_UG_01382	486	Singlet, from s13dLA40A03RT016_526283	NCBI NR 20070520;	AAQ13491	371	mitogen-activated protein kinase 1 [Glycine max]	90	4e-17
LRT_UG_01383	603	Singlet, from s13dLA40A06RT024_526287	NCBI NR 20070520;	NP_564626	438	DJ-1 family protein [Arabidopsis thaliana]	273	4e-72
LRT_UG_01384	740	Singlet, from s13dLA40A08RT032_526289	NCBI NR 20070520;	ABD33022	595	Protein kinase; Calcium-binding EF-hand [Medicago truncatula]	195	3e-48
LRT_UG_01385	591	Singlet, from s13dLA40A10RT040_526293	NCBI NR 20070520;	ABE80619	187	Ribosomal protein L18e [Medicago truncatula]	307	2e-82
LRT_UG_01386	544	Singlet, from s13dLA40B05RT023_526297		No Hit
LRT_UG_01387	453	Singlet, from s13dLA40B06RT023_526299	NCBI NR 20070520;	ABE92969	100	hypothetical protein MtrDRAFT_AC144539g18v2 [Medicago truncatula]	73	3e-12
LRT_UG_01388	486	Singlet, from s13dLA40C03RT014_526307	NCBI NR 20070520;	ABE82702	304	Cytosolic fatty-acid binding; Actin-crosslinking proteins [Medicago truncatula]	99	9e-20
LRT_UG_01389	355	Singlet, from s13dLA40C05RT022_526311		No Hit
LRT_UG_01390	439	Singlet, from s13dLA40C06RT022_526313	NCBI NR 20070520;	ABC61504	912	AGO4-1 [Nicotiana benthamiana]	84	1e-15
LRT_UG_01391	96	Singlet, from s13dLA40D01RT005_526321		No Hit
LRT_UG_01392	554	Singlet, from s13dLA40D05RT021_526325	NCBI NR 20070520;	ABE85927	489	Alpha/beta hydrolase fold [Medicago truncatula]	329	8e-89
LRT_UG_01393	271	Singlet, from s13dLA40D06RT021_526327		No Hit
LRT_UG_01394	653	Singlet, from s13dLA40D11RT045_526335	NCBI NR 20070520;	ABE89542	417	Acyl-CoA dehydrogenase [Medicago truncatula]	334	4e-90
LRT_UG_01395	258	Singlet, from s13dLA40D12RT045_526337		No Hit
LRT_UG_01396	607	Singlet, from s13dLA40E02RT004_526341	NCBI NR 20070520;	NP_195498	328	basic helix-loop-helix (bHLH) family protein [Arabidopsis thaliana]	75	3e-12
LRT_UG_01397	655	Singlet, from s13dLA40E04RT012_526343	NCBI NR 20070520;	ABE79196	235	Zinc finger, B-box [Medicago truncatula]	300	6e-80
LRT_UG_01398	382	Singlet, from s13dLA40E07RT028_526347		No Hit
LRT_UG_01399	606	Singlet, from s13dLA40E09RT036_526351	NCBI NR 20070520;	NP_177812	98	small nuclear ribonucleoprotein, putative / snRNP, putative / Sm protein, putative [Arabidopsis thaliana]	144	4e-33
LRT_UG_01400	623	Singlet, from s13dLA40F01RT003_526357	NCBI NR 20070520;	CAC20221	260	ribosomal protein L2 [Glycine max]	373	4e-102
LRT_UG_01401	627	Singlet, from s13dLA40F02RT003_526359	NCBI NR 20070520;	NP_194773	429	GAE1 (UDP-D-GLUCURONATE 4-EPIMERASE 1); UDP-glucuronate 4-epimerase/ catalytic [Arabidopsis thaliana]	238	1e-61
LRT_UG_01402	243	Singlet, from s13dLA40F04RT011_526361		No Hit
LRT_UG_01403	100	Singlet, from s13dLA40F05RT019_526363		No Hit
LRT_UG_01404	617	Singlet, from s13dLA40F06RT019_526365	NCBI NR 20070520;	Q96452	258	14-3-3-like protein C (SGF14C)	322	1e-86
LRT_UG_01405	600	Singlet, from s13dLA40G02RT002_526373	NCBI NR 20070520;	CAD31838	204	putative quinone oxidoreductase [Cicer arietinum]	97	6e-19
LRT_UG_01406	547	Singlet, from s13dLA40G05RT018_526379	NCBI NR 20070520;	NP_568395	308	WAV2 (WAVY GROWTH 2) [Arabidopsis thaliana]	216	7e-55
LRT_UG_01407	563	Singlet, from s13dLA40G11RT042_526387	NCBI NR 20070520;	1101277A	102	histone H4	163	8e-39
LRT_UG_01408	60	Singlet, from s13dLA40G12RT042_526389	NCBI NR 20070520;	ZP_01217310	774	hypothetical protein PCNPT3_08600 [Psychromonas sp. CNPT3]	27	4e-06
LRT_UG_01409	363	Singlet, from s13dLA40H11RT041_526397	NCBI NR 20070520;	CAA07563	486	amino acid carrier [Ricinus communis]	209	3e-53
LRT_UG_01410	484	Singlet, from s13dLA32A01RT008_526399	NCBI NR 20070520;	ABE82737	164	RNA-binding region RNP-1 (RNA recognition motif) [Medicago truncatula]	114	3e-24
LRT_UG_01411	625	Singlet, from s13dLA32A03RT016_526403		No Hit
LRT_UG_01412	574	Singlet, from s13dLA32A04RT016_526405	NCBI NR 20070520;	AAB68961	351	protein kinase 3 [Glycine max]	327	3e-88
LRT_UG_01413	538	Singlet, from s13dLA32A06RT024_526407	NCBI NR 20070520;	O22518	310	40S ribosomal protein SA (p40)	83	5e-15
LRT_UG_01414	375	Singlet, from s13dLA32A11RT048_526415	NCBI NR 20070520;	NP_001048171	311	Os02g0757100 [Oryza sativa (japonica cultivar-group)]	139	3e-32
LRT_UG_01415	668	Singlet, from s13dLA32A12RT048_526417	NCBI NR 20070520;	ABF70013	375	myb DNA-binding domain-containing protein [Musa acuminata]	81	4e-14
LRT_UG_01416	322	Singlet, from s13dLA32B01RT007_526419	NCBI NR 20070520;	ABE89160	361	O-methyltransferase, family 2; Dimerisation [Medicago truncatula]	118	8e-26
LRT_UG_01417	434	Singlet, from s13dLA32B03RT015_526423	NCBI NR 20070520;	AAN77150	65	fiber protein Fb11 [Gossypium barbadense]	97	2e-19
LRT_UG_01418	434	Singlet, from s13dLA32B08RT031_526429	NCBI NR 20070520;	NP_001059068	80	Os07g0185900 [Oryza sativa (japonica cultivar-group)]	60	2e-08
LRT_UG_01419	608	Singlet, from s13dLA32B11RT047_526433	NCBI NR 20070520;	ABA40437	191	40S ribosomal protein S7-like protein [Solanum tuberosum]	310	4e-83
LRT_UG_01420	112	Singlet, from s13dLA32C01RT006_526437	NCBI NR 20070520;	XP_380523	386	hypothetical protein FG00347.1 [Gibberella zeae PH-1]	45	0.001
LRT_UG_01421	604	Singlet, from s13dLA32C12RT046_526449	NCBI NR 20070520;	ABO78054	217	Polynucleotidyl transferase, Ribonuclease H fold [Medicago truncatula]	366	7e-100
LRT_UG_01422	591	Singlet, from s13dLA32D01RT005_526451	NCBI NR 20070520;	AAM45475	202	ethylene-responsive element binding protein 1 [Glycine max]	168	2e-40
LRT_UG_01423	84	Singlet, from s13dLA32D02RT005_526453		No Hit
LRT_UG_01424	527	Singlet, from s13dLA32D05RT021_526457	NCBI NR 20070520;	Q96552	393	S-adenosylmethionine synthetase 2 (Methionine adenosyltransferase 2) (AdoMet synthetase 2)	359	6e-98
LRT_UG_01425	614	Singlet, from s13dLA32E03RT012_526467	NCBI NR 20070520;	AAC32828	347	symbiotic ammonium transporter; nodulin [Glycine max]	157	4e-37
LRT_UG_01426	427	Singlet, from s13dLA32E05RT020_526471		No Hit
LRT_UG_01427	624	Singlet, from s13dLA32E06RT020_526473	NCBI NR 20070520;	NP_190723	895	protein kinase family protein [Arabidopsis thaliana]	130	7e-29
LRT_UG_01428	578	Singlet, from s13dLA32E07RT028_526475	NCBI NR 20070520;	NP_973941	191	unknown protein [Arabidopsis thaliana]	46	0.0009
LRT_UG_01429	91	Singlet, from s13dLA32E11RT044_526481		No Hit
LRT_UG_01430	561	Singlet, from s13dLA32F04RT011_526485	NCBI NR 20070520;	AAK25760	112	ribosomal protein L33 [Castanea sativa]	221	1e-56
LRT_UG_01431	567	Singlet, from s13dLA32G07RT026_526503	NCBI NR 20070520;	NP_565332	355	unknown protein [Arabidopsis thaliana]	153	5e-36
LRT_UG_01432	216	Singlet, from s13dLA32G08RT026_526505		No Hit
LRT_UG_01433	647	Singlet, from s13dLA32H08RT025_526519	NCBI NR 20070520;	NP_974989	178	protease inhibitor/seed storage/lipid transfer protein (LTP) family protein [Arabidopsis thaliana]	154	4e-36
LRT_UG_01434	275	Singlet, from s13dLA32H10RT033_526521	NCBI NR 20070520;	NP_001061393	199	Os08g0261100 [Oryza sativa (japonica cultivar-group)]	55	1e-06
LRT_UG_01435	586	Singlet, from s13dLA41A01RT008_526523	NCBI NR 20070520;	NP_173692	152	PFL (POINTED FIRST LEAVES); structural constituent of ribosome [Arabidopsis thaliana]	242	9e-63
LRT_UG_01436	407	Singlet, from s13dLA41A07RT032_526531	NCBI NR 20070520;	ABG75916	740	(E)-4-hydroxy-3-methylbut-2-enyl diphosphate synthase [Stevia rebaudiana]	125	8e-28
LRT_UG_01437	526	Singlet, from s13dLA41A08RT032_526533	NCBI NR 20070520;	CAA41213	254	ferritin [Phaseolus vulgaris]	191	1e-47
LRT_UG_01438	548	Singlet, from s13dLA41B06RT023_526549	NCBI NR 20070520;	BAD15734	820	bromo-adjacent homology (BAH) domain-containing protein-like [Oryza sativa (japonica cultivar-group)]	44	0.004
LRT_UG_01439	587	Singlet, from s13dLA41C03RT014_526559	NCBI NR 20070520;	ABE81405	247	Major intrinsic protein [Medicago truncatula]	222	1e-56
LRT_UG_01440	761	Singlet, from s13dLA41C05RT022_526563	NCBI NR 20070520;	P17928	149	Calmodulin (CaM)	298	3e-79
LRT_UG_01441	410	Singlet, from s13dLA41C07RT030_526565		No Hit
LRT_UG_01442	571	Singlet, from s13dLA41D01RT005_526573	NCBI NR 20070520;	NP_190012	280	CCR4-NOT transcription complex protein, putative [Arabidopsis thaliana]	239	7e-62
LRT_UG_01443	589	Singlet, from s13dLA41D08RT029_526581	NCBI NR 20070520;	NP_194874	212	ribosomal protein L28 family protein [Arabidopsis thaliana]	259	9e-68
LRT_UG_01444	61	Singlet, from s13dLA41D10RT037_526585	NCBI NR 20070520;	YP_550591	361	inner-membrane translocator [Polaromonas sp. JS666]	25	2e-05
LRT_UG_01445	553	Singlet, from s13dLA41E07RT028_526597	NCBI NR 20070520;	NP_200713	312	unknown protein [Arabidopsis thaliana]	50	7e-05
LRT_UG_01446	286	Singlet, from s13dLA41E11RT044_526603		No Hit
LRT_UG_01447	53	Singlet, from s13dLA41E12RT044_526605	NCBI NR 20070520;	BAD07869	109	hypothetical protein [Oryza sativa (japonica cultivar-group)]	29	1e-06
LRT_UG_01448	599	Singlet, from s13dLA41F02RT003_526607	NCBI NR 20070520;	ABB87132	192	translocon-associated protein beta family protein-like [Solanum tuberosum]	235	1e-60
LRT_UG_01449	590	Singlet, from s13dLA41F09RT035_526615	NCBI NR 20070520;	ABO80650	89	Acyl carrier protein (ACP) [Medicago truncatula]	171	2e-41
LRT_UG_01450	477	Singlet, from s13dLA41G12RT042_526635		No Hit
LRT_UG_01451	626	Singlet, from s13dLA41H04RT009_526641	NCBI NR 20070520;	AAM93434	264	40S ribosomal S4 protein [Glycine max]	364	2e-99
LRT_UG_01452	593	Singlet, from s13dLA41H08RT025_526645	NCBI NR 20070520;	NP_196647	206	CBS domain-containing protein [Arabidopsis thaliana]	259	7e-68
LRT_UG_01453	552	Singlet, from s13dLA41H10RT033_526647	NCBI NR 20070520;	NP_173597	326	BTB/POZ domain-containing protein [Arabidopsis thaliana]	216	8e-55
LRT_UG_01454	69	Singlet, from s13dLA42A02RT008_526651	NCBI NR 20070520;	NP_616238	838	type IV secretion system protein [Methanosarcina acetivorans C2A]	23	5e-05
LRT_UG_01455	186	Singlet, from s13dLA42A11RT048_526665		No Hit
LRT_UG_01456	563	Singlet, from s13dLA42B01RT007_526669	NCBI NR 20070520;	NP_175788	237	PAE1 (20S proteasome alpha subunit E1); peptidase [Arabidopsis thaliana]	342	1e-92
LRT_UG_01457	468	Singlet, from s13dLA42B07RT031_526677	NCBI NR 20070520;	NP_194129	638	ARF9 (AUXIN RESPONSE FACTOR 9); transcription factor [Arabidopsis thaliana]	72	4e-12
LRT_UG_01458	506	Singlet, from s13dLA42B11RT047_526683	NCBI NR 20070520;	CAD27445	470	putative vacuolar ATPase subunit H [Mesembryanthemum crystallinum]	107	3e-22
LRT_UG_01459	623	Singlet, from s13dLA42B12RT047_526685	NCBI NR 20070520;	NP_195785	115	macrophage migration inhibitory factor family protein / MIF family protein [Arabidopsis thaliana]	201	3e-50
LRT_UG_01460	666	Singlet, from s13dLA42C07RT030_526691	NCBI NR 20070520;	ABC68404	405	cytochrome P450 monooxygenase CYP72A67 [Glycine max]	393	7e-108
LRT_UG_01461	554	Singlet, from s13dLA42C10RT038_526693	NCBI NR 20070520;	NP_177217	146	60S ribosomal protein L27A (RPL27aC) [Arabidopsis thaliana]	263	5e-69
LRT_UG_01462	612	Singlet, from s13dLA42D05RT021_526703	NCBI NR 20070520;	ABO84084	534	IQ calmodulin-binding region [Medicago truncatula]	310	5e-83
LRT_UG_01463	432	Singlet, from s13dLA42E02RT004_526715	NCBI NR 20070520;	NP_001061171	120	Os08g0191600 [Oryza sativa (japonica cultivar-group)]	198	9e-50
LRT_UG_01464	325	Singlet, from s13dLA42E03RT012_526717	NCBI NR 20070520;	NP_567701	234	hydrolase, acting on ester bonds [Arabidopsis thaliana]	73	3e-12
LRT_UG_01465	110	Singlet, from s13dLA42E04RT012_526719		No Hit
LRT_UG_01466	60	Singlet, from s13dLA42F08RT027_526733	NCBI NR 20070520;	CAH10488	734	hypothetical protein [Homo sapiens]	29	1e-06
LRT_UG_01467	58	Singlet, from s13dLA42G01RT002_526741	NCBI NR 20070520;	AAC17621	573	Similar to seryl-tRNA synthetase gb|U10400 from S cerevisiae. EST gb|N96627 comes from this gene. [Arabidopsis thaliana]	27	4e-06
LRT_UG_01468	603	Singlet, from s13dLA42G02RT002_526743	NCBI NR 20070520;	ABE88141	92	hypothetical protein MtrDRAFT_AC147434g61v2 [Medicago truncatula]	99	1e-19
LRT_UG_01469	180	Singlet, from s13dLA42G06RT018_526749	NCBI NR 20070520;	CAA52349	179	putative ATP synthase subunit [Glycine max]	89	5e-17
LRT_UG_01470	576	Singlet, from s13dLA42G07RT026_526751	NCBI NR 20070520;	NP_194855	294	transcription factor [Arabidopsis thaliana]	114	3e-24
LRT_UG_01471	258	Singlet, from s13dLA42G08RT026_526753		No Hit
LRT_UG_01472	292	Singlet, from s13dLA42H05RT017_526763		No Hit
LRT_UG_01473	496	Singlet, from s13dLA42H07RT025_526767	NCBI NR 20070520;	ABO82637	191	Purine/pyrimidine phosphoribosyl transferase [Medicago truncatula]	257	3e-67
LRT_UG_01474	656	Singlet, from s13dLA43A08RT032_526779	NCBI NR 20070520;	CAC44123	255	N3 like protein [Medicago truncatula]	245	1e-63
LRT_UG_01475	611	Singlet, from s13dLA43A09RT040_526781	NCBI NR 20070520;	ABE93629	522	hypothetical protein MtrDRAFT_AC144345g4v2 [Medicago truncatula]	360	3e-98
LRT_UG_01476	544	Singlet, from s13dLA43B02RT007_526789	NCBI NR 20070520;	ABE81419	249	Thaumatin, pathogenesis-related [Medicago truncatula]	277	3e-73
LRT_UG_01477	154	Singlet, from s13dLA43B03RT015_526791		No Hit
LRT_UG_01478	80	Singlet, from s13dLA43B04RT015_526793		No Hit
LRT_UG_01479	115	Singlet, from s13dLA43B06RT023_526795		No Hit
LRT_UG_01480	618	Singlet, from s13dLA43B07RT031_526797	NCBI NR 20070520;	NP_850325	209	unknown protein [Arabidopsis thaliana]	176	9e-43
LRT_UG_01481	541	Singlet, from s13dLA43B09RT039_526799	NCBI NR 20070520;	ABE98259	773	KUP1 [Vitis vinifera]	98	2e-19
LRT_UG_01482	149	Singlet, from s13dLA43C01RT006_526805		No Hit
LRT_UG_01483	625	Singlet, from s13dLA43C05RT022_526813	NCBI NR 20070520;	ABA98518	106	Yippee-like protein At4g27740, putative [Oryza sativa (japonica cultivar-group)]	124	3e-27
LRT_UG_01484	602	Singlet, from s13dLA43C09RT038_526819	NCBI NR 20070520;	NP_565337	148	ATSPLA2-ALPHA/PLA2-ALPHA (PHOSPHOLIPASE A2-ALPHA); phospholipase A2 [Arabidopsis thaliana]	200	5e-50
LRT_UG_01485	541	Singlet, from s13dLA43D02RT005_526829	NCBI NR 20070520;	ABE88774	843	Translation factor; Elongation factor G, III and V [Medicago truncatula]	248	2e-64
LRT_UG_01486	641	Singlet, from s13dLA43D03RT013_526831		No Hit
LRT_UG_01487	656	Singlet, from s13dLA43D05RT021_526835	NCBI NR 20070520;	CAA71881	408	Tyrosyl-tRNA synthetase [Nicotiana tabacum]	402	9e-111
LRT_UG_01488	609	Singlet, from s13dLA43D08RT029_526841	NCBI NR 20070520;	ABO77438	396	S-adenosyl-L-methionine synthetase [Medicago sativa subsp. falcata]	311	2e-83
LRT_UG_01489	621	Singlet, from s13dLA43D09RT037_526843	NCBI NR 20070520;	AAT08648	199	ADP-ribosylation factor [Hyacinthus orientalis]	352	1e-95
LRT_UG_01490	206	Singlet, from s13dLA43E09RT036_526855		No Hit
LRT_UG_01491	615	Singlet, from s13dLA43F01RT003_526859		No Hit
LRT_UG_01492	273	Singlet, from s13dLA43F12RT043_526871	NCBI NR 20070520;	BAB13369	315	class I chitinase [Psophocarpus tetragonolobus]	107	3e-22
LRT_UG_01493	270	Singlet, from s13dLA43G07RT026_526883		No Hit
LRT_UG_01494	503	Singlet, from s13dLA43G12RT042_526891	NCBI NR 20070520;	ABE91564	267	Ubiquitin-conjugating enzyme, E2 [Medicago truncatula]	85	1e-15
LRT_UG_01495	653	Singlet, from s13dLA43H04RT009_526895	NCBI NR 20070520;	ABE77506	292	Beta-Ig-H3/fasciclin [Medicago truncatula]	230	4e-59
LRT_UG_01496	582	Singlet, from s13dLA43H10RT033_526899	NCBI NR 20070520;	AAS79569	201	hypothetical protein [Ipomoea trifida]	122	1e-26
LRT_UG_01497	612	Singlet, from s13dLA44A01RT008_526901	NCBI NR 20070520;	Q9M5M7	220	60S ribosomal protein L10	320	5e-86
LRT_UG_01498	566	Singlet, from s13dLA44A06RT024_526909	NCBI NR 20070520;	BAC81748	308	M355 [Lilium longiflorum]	73	9e-12
LRT_UG_01499	606	Singlet, from s13dLA44B08RT031_526919	NCBI NR 20070520;	ABA91995	856	G-protein alpha subunit, putative, expressed [Oryza sativa (japonica cultivar-group)]	74	3e-12
LRT_UG_01500	593	Singlet, from s13dLA44C02RT006_526927	NCBI NR 20070520;	AAM65026	72	unknown [Arabidopsis thaliana]	93	9e-18
LRT_UG_01501	131	Singlet, from s13dLA44C04RT014_526929		No Hit
LRT_UG_01502	625	Singlet, from s13dLA44C12RT046_526939	NCBI NR 20070520;	NP_850764	334	KH domain-containing protein NOVA, putative [Arabidopsis thaliana]	267	3e-70
LRT_UG_01503	345	Singlet, from s13dLA44D03RT013_526943		No Hit
LRT_UG_01504	595	Singlet, from s13dLA44D07RT029_526949	NCBI NR 20070520;	NP_564983	390	GATL9/LGT8 (Galacturonosyltransferase-like 9); polygalacturonate 4-alpha-galacturonosyltransferase/ transferase, transferring glycosyl groups / transferase, transferring hexosyl groups [Arabidopsis thaliana]	234	2e-60
LRT_UG_01505	611	Singlet, from s13dLA44D08RT029_526951	NCBI NR 20070520;	AAN60069	361	stromal ascorbate peroxidase [Retama raetam]	398	1e-109
LRT_UG_01506	654	Singlet, from s13dLA44D10RT037_526953	NCBI NR 20070520;	ABE85161	227	Nascent polypeptide-associated complex NAC; UBA-like [Medicago truncatula]	182	1e-44
LRT_UG_01507	590	Singlet, from s13dLA44E03RT012_526959	NCBI NR 20070520;	AAG50566	480	serine/threonine kinase, putative [Arabidopsis thaliana]	308	2e-82
LRT_UG_01508	259	Singlet, from s13dLA44E05RT020_526961		No Hit
LRT_UG_01509	626	Singlet, from s13dLA44E09RT036_526963	NCBI NR 20070520;	ABE81433	292	RNA-binding region RNP-1 (RNA recognition motif) [Medicago truncatula]	267	4e-70
LRT_UG_01510	600	Singlet, from s13dLA44E10RT036_526965	NCBI NR 20070520;	NP_567089	439	MAP2B (METHIONINE AMINOPEPTIDASE 2B); methionyl aminopeptidase [Arabidopsis thaliana]	246	9e-64
LRT_UG_01511	634	Singlet, from s13dLA44F05RT019_526973	NCBI NR 20070520;	CAB81174	693	putative protein kinase [Arabidopsis thaliana]	83	1e-14
LRT_UG_01512	355	Singlet, from s13dLA44F08RT027_526979		No Hit
LRT_UG_01513	625	Singlet, from s13dLA44F09RT035_526981	NCBI NR 20070520;	BAA78417	229	NAC-domain protein [Nicotiana tabacum]	231	2e-59
LRT_UG_01514	594	Singlet, from s13dLA44G01RT002_526987	NCBI NR 20070520;	NP_190372	1568	ubiquitin carboxyl-terminal hydrolase-related [Arabidopsis thaliana]	183	7e-45
LRT_UG_01515	628	Singlet, from s13dLA44G08RT026_526993	NCBI NR 20070520;	NP_001046840	675	Os02g0474700 [Oryza sativa (japonica cultivar-group)]	77	4e-13
LRT_UG_01516	526	Singlet, from s13dLA44H03RT009_527003	NCBI NR 20070520;	NP_177948	684	dehydration-responsive protein-related [Arabidopsis thaliana]	104	4e-21
LRT_UG_01517	732	Singlet, from s13dLA44H10RT033_527009	NCBI NR 20070520;	AAQ17461	628	beta-D-glucosidase [Gossypium hirsutum]	258	3e-67
LRT_UG_01518	623	Singlet, from s13dLA45A01RT008_527011	NCBI NR 20070520;	Q94A43	318	BES1/BZR1 homolog protein 2	110	6e-23
LRT_UG_01519	585	Singlet, from s13dLA45A10RT040_527025	NCBI NR 20070520;	ABE87988	239	Eukaryotic/archaeal ribosomal protein S3 [Medicago truncatula]	325	1e-87
LRT_UG_01520	407	Singlet, from s13dLA45B11RT047_527039		No Hit
LRT_UG_01521	55	Singlet, from s13dLA45B12RT047_527041	NCBI NR 20070520;	AAC69561	166	BviE [Butyrivibrio fibrisolvens]	23	5e-05
LRT_UG_01522	493	Singlet, from s13dLA45C01RT006_527043	NCBI NR 20070520;	Q06445	97	Cysteine proteinase inhibitor (Cystatin)	136	7e-31
LRT_UG_01523	610	Singlet, from s13dLA45C02RT006_527045	NCBI NR 20070520;	P31022	206	Ras-related protein Rab7	93	1e-17
LRT_UG_01524	558	Singlet, from s13dLA45C05RT022_527051	NCBI NR 20070520;	AAD03598	636	ethylene response sensor [Vigna radiata]	298	1e-79
LRT_UG_01525	615	Singlet, from s13dLA45C07RT030_527053	NCBI NR 20070520;	AAO11786	363	pre-pro cysteine proteinase [Vicia faba]	251	2e-65
LRT_UG_01526	603	Singlet, from s13dLA45C12RT046_527061		No Hit
LRT_UG_01527	636	Singlet, from s13dLA45D01RT005_527063		No Hit
LRT_UG_01528	512	Singlet, from s13dLA45D04RT013_527065	NCBI NR 20070520;	AAT12488	85	copper chaperone [Populus alba x Populus tremula var. glandulosa]	134	3e-30
LRT_UG_01529	642	Singlet, from s13dLA45E04RT012_527073	NCBI NR 20070520;	NP_195087	115	glycine-rich protein [Arabidopsis thaliana]	65	2e-09
LRT_UG_01530	357	Singlet, from s13dLA45E05RT020_527075	NCBI NR 20070520;	NP_001066705	480	Os12g0443500 [Oryza sativa (japonica cultivar-group)]	55	8e-07
LRT_UG_01531	61	Singlet, from s13dLA45E06RT020_527077	NCBI NR 20070520;	XP_001267676	172	hypothetical protein NFIA_043490 [Neosartorya fischeri NRRL 181]	31	2e-07
LRT_UG_01532	616	Singlet, from s13dLA45F09RT035_527089	NCBI NR 20070520;	AAG34797	225	glutathione S-transferase GST 7 [Glycine max]	270	6e-71
LRT_UG_01533	638	Singlet, from s13dLA45F12RT043_527095	NCBI NR 20070520;	ABE89160	361	O-methyltransferase, family 2; Dimerisation [Medicago truncatula]	232	1e-59
LRT_UG_01534	577	Singlet, from s13dLA45G04RT010_527097	NCBI NR 20070520;	AAB94504	164	ribosomal protein L22 [Glycine max]	185	2e-45
LRT_UG_01535	633	Singlet, from s13dLA45G05RT018_527099	NCBI NR 20070520;	NP_974602	247	pleckstrin homology (PH) domain-containing protein-related [Arabidopsis thaliana]	69	1e-10
LRT_UG_01536	449	Singlet, from s13dLA45G09RT034_527103	NCBI NR 20070520;	P52424	388	Phosphoribosylformylglycinamidine cyclo-ligase, chloroplast/mitochondrial precursor (AIRS) (Phosphoribosyl-aminoimidazole synthetase) (AIR synthase) (VUpur5)	150	2e-35
LRT_UG_01537	639	Singlet, from s13dLA45H02RT001_527109	NCBI NR 20070520;	NP_199811	385	protein kinase, putative [Arabidopsis thaliana]	156	8e-37
LRT_UG_01538	585	Singlet, from s13dLA45H07RT025_527113	NCBI NR 20070520;	AAM61690	313	ATP binding protein-like [Arabidopsis thaliana]	241	3e-62
LRT_UG_01539	424	Singlet, from s13dLA46A05RT024_527123	NCBI NR 20070520;	NP_566351	142	40S ribosomal protein S23 (RPS23A) [Arabidopsis thaliana]	126	4e-28
LRT_UG_01540	578	Singlet, from s13dLA46A07RT032_527127	NCBI NR 20070520;	P68427	136	Histone H3.2	260	5e-68
LRT_UG_01541	607	Singlet, from s13dLA46A10RT040_527131	NCBI NR 20070520;	ABA95965	161	expressed protein [Oryza sativa (japonica cultivar-group)]	68	3e-10
LRT_UG_01542	634	Singlet, from s13dLA46A11RT048_527133	NCBI NR 20070520;	NP_567230	167	unknown protein [Arabidopsis thaliana]	164	4e-39
LRT_UG_01543	367	Singlet, from s13dLA46B02RT007_527135		No Hit
LRT_UG_01544	549	Singlet, from s13dLA46B03RT015_527137	NCBI NR 20070520;	ABL97972	193	serine-rich protein [Brassica rapa]	107	4e-22
LRT_UG_01545	331	Singlet, from s13dLA46B09RT039_527147		No Hit
LRT_UG_01546	543	Singlet, from s13dLA46C01RT006_527151	NCBI NR 20070520;	ABE83791	434	Peptidase A1, pepsin [Medicago truncatula]	256	5e-67
LRT_UG_01547	169	Singlet, from s13dLA46C08RT030_527161		No Hit
LRT_UG_01548	586	Singlet, from s13dLA46D07RT029_527173		No Hit
LRT_UG_01549	559	Singlet, from s13dLA46D09RT037_527177	NCBI NR 20070520;	NP_567142	384	PLA IIIB/PLP9 (Patatin-like protein 9); nutrient reservoir [Arabidopsis thaliana]	196	5e-49
LRT_UG_01550	579	Singlet, from s13dLA46E06RT020_527189	NCBI NR 20070520;	NP_179333	786	ARID/BRIGHT DNA-binding domain-containing protein [Arabidopsis thaliana]	237	3e-61
LRT_UG_01551	574	Singlet, from s13dLA46F05RT019_527199	NCBI NR 20070520;	ABD64879	325	nicotianamine synthase [Malus xiaojinensis]	106	9e-22
LRT_UG_01552	579	Singlet, from s13dLA46F09RT035_527207	NCBI NR 20070520;	NP_001065852	428	Os11g0169600 [Oryza sativa (japonica cultivar-group)]	49	0.0002
LRT_UG_01553	627	Singlet, from s13dLA46G03RT010_527213	NCBI NR 20070520;	ABE85050	164	Universal stress protein (Usp) [Medicago truncatula]	248	1e-64
LRT_UG_01554	572	Singlet, from s13dLA46G04RT010_527215		No Hit
LRT_UG_01555	597	Singlet, from s13dLA46G10RT034_527225	NCBI NR 20070520;	AAK25760	112	ribosomal protein L33 [Castanea sativa]	217	3e-55
LRT_UG_01556	296	Singlet, from s13dLA46H06RT017_527235		No Hit
LRT_UG_01557	593	Singlet, from s13dLA46H10RT033_527237	NCBI NR 20070520;	NP_564960	562	appr-1-p processing enzyme family protein [Arabidopsis thaliana]	154	3e-36
LRT_UG_01558	615	Singlet, from s13dLA47A08RT032_527251	NCBI NR 20070520;	ABD32395	249	Histone-fold/TFIID-TAF/NF-Y [Medicago truncatula]	227	4e-58
LRT_UG_01559	321	Singlet, from s13dLA47A11RT048_527253		No Hit
LRT_UG_01560	655	Singlet, from s13dLA47A12RT048_527255	NCBI NR 20070520;	AAB94584	513	CYP71A10 [Glycine max]	226	1e-57
LRT_UG_01561	556	Singlet, from s13dLA47B01RT007_527257	NCBI NR 20070520;	ABE79890	393	Protein kinase [Medicago truncatula]	194	3e-48
LRT_UG_01562	733	Singlet, from s13dLA47B11RT047_527267	NCBI NR 20070520;	NP_568574	94	60S ribosomal protein-related [Arabidopsis thaliana]	139	2e-31
LRT_UG_01563	498	Singlet, from s13dLA47C06RT022_527279	NCBI NR 20070520;	CAA70946	433	Ca2+-ATPase [Arabidopsis thaliana]	309	5e-83
LRT_UG_01564	612	Singlet, from s13dLA47C10RT038_527285	NCBI NR 20070520;	AAU90179	523	unknown protein [Oryza sativa (japonica cultivar-group)]	202	1e-50
LRT_UG_01565	635	Singlet, from s13dLA47D03RT013_527287	NCBI NR 20070520;	ABN08957	351	H+-transporting two-sector ATPase, C (AC39) subunit [Medicago truncatula]	408	1e-112
LRT_UG_01566	147	Singlet, from s13dLA47D06RT021_527293	NCBI NR 20070520;	ABO83341	2405	CCR4-Not complex component, Not1 [Medicago truncatula]	89	8e-17
LRT_UG_01567	688	Singlet, from s13dLA47D12RT045_527299	NCBI NR 20070520;	JA0048	445	tubulin beta-1 chain - soybean	262	2e-68
LRT_UG_01568	459	Singlet, from s13dLA47E01RT004_527301	NCBI NR 20070520;	CAD87535	283	putative xyloglucan endotransglycosylase [Cucumis sativus]	120	2e-26
LRT_UG_01569	714	Singlet, from s13dLA47E05RT020_527307	NCBI NR 20070520;	NP_195288	430	PSAT (phosphoserine aminotransferase); phosphoserine transaminase [Arabidopsis thaliana]	192	2e-47
LRT_UG_01570	634	Singlet, from s13dLA47E07RT028_527309	NCBI NR 20070520;	NP_001061550	258	Os08g0326400 [Oryza sativa (japonica cultivar-group)]	323	6e-87
LRT_UG_01571	544	Singlet, from s13dLA47E08RT028_527311	NCBI NR 20070520;	NP_201168	522	DEAD box RNA helicase, putative [Arabidopsis thaliana]	245	9e-64
LRT_UG_01572	305	Singlet, from s13dLA47F06RT019_527319		No Hit
LRT_UG_01573	425	Singlet, from s13dLA47G08RT026_527335		No Hit
LRT_UG_01574	157	Singlet, from s13dLA47G12RT042_527341		No Hit
LRT_UG_01575	353	Singlet, from s13dLA47H01RT001_527343	NCBI NR 20070520;	P59234	129	Protein yippee-like	100	2e-20
LRT_UG_01576	517	Singlet, from s13dLA47H05RT017_527345	NCBI NR 20070520;	ABE84261	631	SART-1 protein [Medicago truncatula]	184	2e-45
LRT_UG_01577	562	Singlet, from s13dLA47H10RT033_527351	NCBI NR 20070520;	XP_758220	387	hypothetical protein UM02073.1 [Ustilago maydis 521]	279	6e-74
LRT_UG_01578	357	Singlet, from s13dLA47H11RT041_527353		No Hit
LRT_UG_01579	530	Singlet, from s13dLA48A07RT032_527359		No Hit
LRT_UG_01580	619	Singlet, from s13dLA48A10RT040_527365	NCBI NR 20070520;	ABJ80682	359	cinnamyl alcohol dehydrogenase [Leucaena leucocephala]	306	6e-82
LRT_UG_01581	498	Singlet, from s13dLA48A12RT048_527369	NCBI NR 20070520;	NP_188861	761	hAT dimerisation domain-containing protein [Arabidopsis thaliana]	41	0.019
LRT_UG_01582	385	Singlet, from s13dLA48C02RT006_527387	NCBI NR 20070520;	CAA09367	261	HB2 homeodomain protein [Populus tremula x Populus tremuloides]	159	3e-38
LRT_UG_01583	387	Singlet, from s13dLA48C04RT014_527389	NCBI NR 20070520;	AAB88875	282	pyrophosphate-dependent phosphofructo-1-kinase [Prunus armeniaca]	74	1e-12
LRT_UG_01584	438	Singlet, from s13dLA48C05RT022_527391	NCBI NR 20070520;	CAC43237	922	lipoxygenase [Sesbania rostrata]	150	2e-35
LRT_UG_01585	483	Singlet, from s13dLA48C07RT030_527393		No Hit
LRT_UG_01586	562	Singlet, from s13dLA48D01RT005_527401	NCBI NR 20070520;	ABO84365	1117	HEAT [Medicago truncatula]	351	2e-95
LRT_UG_01587	533	Singlet, from s13dLA48D02RT005_527403	NCBI NR 20070520;	CAA06731	444	GDP dissociation inhibitor [Cicer arietinum]	327	2e-88
LRT_UG_01588	593	Singlet, from s13dLA48D05RT021_527407	NCBI NR 20070520;	NP_565319	392	scramblase-related [Arabidopsis thaliana]	181	3e-44
LRT_UG_01589	286	Singlet, from s13dLA48D09RT037_527411	NCBI NR 20070520;	NP_182151	328	TRIP-1 (TGF-BETA RECEPTOR INTERACTING PROTEIN 1); nucleotide binding [Arabidopsis thaliana]	107	2e-22
LRT_UG_01590	131	Singlet, from s13dLA48D12RT045_527417		No Hit
LRT_UG_01591	423	Singlet, from s13dLA48E11RT044_527429	NCBI NR 20070520;	ABD28680	213	Rubber elongation factor [Medicago truncatula]	82	7e-15
LRT_UG_01592	745	Singlet, from s13dLA48F05RT019_527433	NCBI NR 20070520;	AAK07827	528	mitochondrial processing peptidase beta subunit [Cucumis melo]	331	2e-89
LRT_UG_01593	352	Singlet, from s13dLA48F08RT027_527437		No Hit
LRT_UG_01594	584	Singlet, from s13dLA48F11RT043_527439	NCBI NR 20070520;	BAA19156	141	HMG-1 [Canavalia gladiata]	133	6e-30
LRT_UG_01595	615	Singlet, from s13dLA48G01RT002_527441	NCBI NR 20070520;	AAQ96341	249	putative ethylene response factor ERF3a [Vitis aestivalis]	119	2e-25
LRT_UG_01596	626	Singlet, from s13dLA48H01RT001_527455	NCBI NR 20070520;	NP_179660	433	glycosyl hydrolase family 5 protein / cellulase family protein [Arabidopsis thaliana]	174	5e-42
LRT_UG_01597	607	Singlet, from s13dLA48H04RT009_527461	NCBI NR 20070520;	ABE84487	584	IQ calmodulin-binding region [Medicago truncatula]	277	4e-73
LRT_UG_01598	303	Singlet, from s13dLA48H07RT025_527465		No Hit
LRT_UG_01599	569	Singlet, from s13dLA48H08RT025_527467	NCBI NR 20070520;	NP_181349	118	PSRP4 (PLASTID-SPECIFIC RIBOSOMAL PROTEIN 4); structural constituent of ribosome [Arabidopsis thaliana]	86	1e-15
LRT_UG_01600	312	Singlet, from s13dLA48H10RT033_527471	NCBI NR 20070520;	ABE81057	305	Histone-fold/TFIID-TAF/NF-Y [Medicago truncatula]	50	4e-05
LRT_UG_01601	580	Singlet, from s13dLA48H12RT041_527473	NCBI NR 20070520;	AAG00940	256	unknown [Glycine max]	241	2e-62
LRT_UG_01602	557	Singlet, from s13dLA49A02RT008_527477	NCBI NR 20070520;	ABN08339	166	Ribosomal protein L18 [Medicago truncatula]	218	2e-55
LRT_UG_01603	379	Singlet, from s13dLA49A06RT024_527479		No Hit
LRT_UG_01604	733	Singlet, from s13dLA49B03RT015_527485	NCBI NR 20070520;	ABN05680	385	PRP38 [Medicago truncatula]	101	5e-20
LRT_UG_01605	398	Singlet, from s13dLA49C04RT014_527501	NCBI NR 20070520;	BAD62122	422	integral membrane protein-like [Oryza sativa (japonica cultivar-group)]	140	2e-32
LRT_UG_01606	612	Singlet, from s13dLA49C05RT022_527503	NCBI NR 20070520;	NP_567775	250	unknown protein [Arabidopsis thaliana]	254	2e-66
LRT_UG_01607	531	Singlet, from s13dLA49C09RT038_527509	NCBI NR 20070520;	NP_567994	87	unknown protein [Arabidopsis thaliana]	132	8e-30
LRT_UG_01608	610	Singlet, from s13dLA49D07RT029_527517	NCBI NR 20070520;	NP_001064993	232	Os10g0502600 [Oryza sativa (japonica cultivar-group)]	225	2e-57
LRT_UG_01609	565	Singlet, from s13dLA49D11RT045_527521	NCBI NR 20070520;	ABO82340	419	Enolase [Medicago truncatula]	327	2e-88
LRT_UG_01610	52	Singlet, from s13dLA49E06RT020_527529	NCBI NR 20070520;	NP_947006	973	putative cation transporting P-type ATPase [Rhodopseudomonas palustris CGA009]	26	8e-06
LRT_UG_01611	764	Singlet, from s13dLA49E08RT028_527531	NCBI NR 20070520;	BAB63949	158	pathogenesis-related 10 [Lupinus albus]	314	6e-84
LRT_UG_01612	452	Singlet, from s13dLA49E10RT036_527533	NCBI NR 20070520;	ABO82668	117	Proteinase inhibitor I25, cystatin [Medicago truncatula]	121	1e-26
LRT_UG_01613	660	Singlet, from s13dLA49E12RT044_527537	NCBI NR 20070520;	NP_566034	272	unknown protein [Arabidopsis thaliana]	203	6e-51
LRT_UG_01614	597	Singlet, from s13dLA49F01RT003_527539	NCBI NR 20070520;	AAQ20903	565	WRKY3 [Oryza sativa (japonica cultivar-group)]	74	3e-12
LRT_UG_01615	61	Singlet, from s13dLA49F02RT003_527541	NCBI NR 20070520;	NP_054169	449	DNA synthesis regulator [Autographa californica nucleopolyhedrovirus]	28	3e-06
LRT_UG_01616	148	Singlet, from s13dLA49F07RT027_527549		No Hit
LRT_UG_01617	621	Singlet, from s13dLA49G08RT026_527567	NCBI NR 20070520;	NP_196658	272	zinc finger (C2H2 type) family protein [Arabidopsis thaliana]	120	8e-26
LRT_UG_01618	590	Singlet, from s13dLA49G09RT034_527569	NCBI NR 20070520;	2IUJ	853	Chain A, Crystal Structure Of Soybean Lipoxygenase-B	338	2e-91
LRT_UG_01619	570	Singlet, from s13dLA49G10RT034_527571	NCBI NR 20070520;	CAC43238	172	calcium binding protein [Sesbania rostrata]	236	8e-61
LRT_UG_01620	570	Singlet, from s13dLA49H09RT033_527579	NCBI NR 20070520;	ABN08174	139	Histone H2A; Histone-fold [Medicago truncatula]	218	2e-55
LRT_UG_01621	200	Singlet, from s13dLA50A03RT016_527589	NCBI NR 20070520;	ABO84084	534	IQ calmodulin-binding region [Medicago truncatula]	53	5e-06
LRT_UG_01622	617	Singlet, from s13dLA50A08RT032_527597	NCBI NR 20070520;	NP_177935	342	unknown protein [Arabidopsis thaliana]	146	7e-34
LRT_UG_01623	551	Singlet, from s13dLA50A09RT040_527599	NCBI NR 20070520;	NP_197381	106	NADH-ubiquinone oxidoreductase 19 kDa subunit (NDUFA8) family protein [Arabidopsis thaliana]	173	7e-42
LRT_UG_01624	301	Singlet, from s13dLA50A10RT040_527601	NCBI NR 20070520;	AAB65162	339	heat shock cognate protein [Solanum commersonii]	54	1e-06
LRT_UG_01625	620	Singlet, from s13dLA50A12RT048_527603	NCBI NR 20070520;	Q9M5M1	159	40S ribosomal protein S11	284	2e-75
LRT_UG_01626	558	Singlet, from s13dLA50B02RT007_527605	NCBI NR 20070520;	NP_567713	135	ATHVA22D (Arabidopsis thaliana HVA22 homologue D)	136	1e-30
LRT_UG_01627	359	Singlet, from s13dLA50B05RT023_527611	NCBI NR 20070520;	ABE88908	919	Protein of unknown function DUF827, plant [Medicago truncatula]	62	5e-09
LRT_UG_01628	640	Singlet, from s13dLA50B08RT031_527613	NCBI NR 20070520;	Q9SXU1	249	Proteasome subunit alpha type 7 (20S proteasome alpha subunit D) (20S proteasome subunit alpha-4)	321	2e-86
LRT_UG_01629	621	Singlet, from s13dLA50D08RT029_527633	NCBI NR 20070520;	BAA19608	245	cysteine proteinase inhibitor [Glycine max]	253	8e-66
LRT_UG_01630	518	Singlet, from s13dLA50D12RT045_527637	NCBI NR 20070520;	EAY73311	344	hypothetical protein OsI_001158 [Oryza sativa (indica cultivar-group)]	42	0.01
LRT_UG_01631	390	Singlet, from s13dLA50E03RT012_527641	NCBI NR 20070520;	Q40374	173	Pathogenesis-related protein PR-1 precursor	46	0.0003
LRT_UG_01632	581	Singlet, from s13dLA50E06RT020_527643	NCBI NR 20070520;	P29828	512	Protein disulfide-isomerase precursor (PDI)	312	1e-83
LRT_UG_01633	558	Singlet, from s13dLA50G05RT018_527665		No Hit
LRT_UG_01634	480	Singlet, from s13dLA50G07RT026_527669	NCBI NR 20070520;	EAY73580	56	hypothetical protein OsI_001427 [Oryza sativa (indica cultivar-group)]	79	9e-14
LRT_UG_01635	623	Singlet, from s13dLA50H06RT017_527681	NCBI NR 20070520;	NP_197716	341	succinyl-CoA ligase (GDP-forming) alpha-chain, mitochondrial, putative / succinyl-CoA synthetase, alpha chain, putative / SCS-alpha, putative [Arabidopsis thaliana]	328	1e-88
LRT_UG_01636	375	Singlet, from s13dLA50H08RT025_527683		No Hit
LRT_UG_01637	567	Singlet, from s13dLA50H09RT033_527685	NCBI NR 20070520;	AAS13367	88	cyclin-dependent kinases regulatory subunit [Glycine max]	164	3e-39
LRT_UG_01638	174	Singlet, from s13dLA50H12RT041_527689		No Hit
LRT_UG_01639	570	Singlet, from s13dLA51A03RT016_527693	NCBI NR 20070520;	CAB61742	208	plasma membrane intrinsic polypeptide [Cicer arietinum]	212	9e-54
LRT_UG_01640	406	Singlet, from s13dLA51A09RT040_527699	NCBI NR 20070520;	NP_199513	1417	glycine-rich protein [Arabidopsis thaliana]	74	2e-12
LRT_UG_01641	577	Singlet, from s13dLA51A10RT040_527701	NCBI NR 20070520;	ABE84500	358	Fructose-bisphosphate aldolase, class-I [Medicago truncatula]	312	1e-83
LRT_UG_01642	589	Singlet, from s13dLA51A11RT048_527703	NCBI NR 20070520;	NP_565053	203	SNF7 family protein [Arabidopsis thaliana]	284	2e-75
LRT_UG_01643	575	Singlet, from s13dLA51A12RT048_527705	NCBI NR 20070520;	Q1SU99	138	Probable histone H2B.3	180	5e-44
LRT_UG_01644	595	Singlet, from s13dLA51B03RT015_527709	NCBI NR 20070520;	BAD28014	954	putative U2-associated SR140 protein [Oryza sativa (japonica cultivar-group)]	62	1e-08
LRT_UG_01645	62	Singlet, from s13dLA51B06RT023_527711	NCBI NR 20070520;	AAW25032	283	SJCHGC09017 protein [Schistosoma japonicum]	25	2e-05
LRT_UG_01646	468	Singlet, from s13dLA51C09RT038_527723	NCBI NR 20070520;	BAC81662	234	DNA binding with one finger 5 protein [Pisum sativum]	74	1e-12
LRT_UG_01647	607	Singlet, from s13dLA51D05RT021_527733	NCBI NR 20070520;	ABD32592	161	At1g61340 [Medicago truncatula]	106	8e-22
LRT_UG_01648	629	Singlet, from s13dLA51E01RT004_527743	NCBI NR 20070520;	ABE82110	553	Protein of unknown function DUF946, plant [Medicago truncatula]	230	7e-59
LRT_UG_01649	605	Singlet, from s13dLA51E09RT036_527755	NCBI NR 20070520;	NP_564931	183	unknown protein [Arabidopsis thaliana]	100	8e-20
LRT_UG_01650	370	Singlet, from s13dLA51E12RT044_527759	NCBI NR 20070520;	NP_199368	215	mob1/phocein family protein [Arabidopsis thaliana]	126	5e-28
LRT_UG_01651	70	Singlet, from s13dLA51F01RT003_527761	NCBI NR 20070520;	YP_236116	204	Paraquat-inducible protein A [Pseudomonas syringae pv. syringae B728a]	27	6e-06
LRT_UG_01652	184	Singlet, from s13dLA51F03RT011_527765	NCBI NR 20070520;	Q2QD76	320	Apocytochrome f precursor	120	2e-26
LRT_UG_01653	75	Singlet, from s13dLA51F05RT019_527769		No Hit
LRT_UG_01654	188	Singlet, from s13dLA51F06RT019_527771		No Hit
LRT_UG_01655	455	Singlet, from s13dLA51F07RT027_527773	NCBI NR 20070520;	CAB83116	357	putative protein [Arabidopsis thaliana]	135	7e-31
LRT_UG_01656	312	Singlet, from s13dLA51F08RT027_527775		No Hit
LRT_UG_01657	292	Singlet, from s13dLA51F09RT035_527777	NCBI NR 20070520;	AAM65623	295	unknown [Arabidopsis thaliana]	44	0.002
LRT_UG_01658	622	Singlet, from s13dLA51F11RT043_527779	NCBI NR 20070520;	AAC05116	300	isoflavone reductase homolog Bet v 6.0101 [Betula pendula]	339	1e-91
LRT_UG_01659	295	Singlet, from s13dLA51G11RT042_527795		No Hit
LRT_UG_01660	607	Singlet, from s13dLA51H01RT001_527797	NCBI NR 20070520;	BAB86931	559	glucosyltransferase-13 [Vigna angularis]	223	5e-57
LRT_UG_01661	476	Singlet, from s13dLA51H04RT009_527799	NCBI NR 20070520;	CAB61752	346	dTDP-glucose 4-6-dehydratase [Cicer arietinum]	169	4e-41
LRT_UG_01662	460	Singlet, from s13dLA51H06RT017_527801	NCBI NR 20070520;	BAB11080	411	unnamed protein product [Arabidopsis thaliana]	55	9e-07
LRT_UG_01663	597	Singlet, from s13dLA51H08RT025_527803	NCBI NR 20070520;	AAP83131	198	DREB [Glycine max]	270	4e-71
LRT_UG_01664	572	Singlet, from s13dLA51H12RT041_527807	NCBI NR 20070520;	AAU10802	240	'putative endo-1,3;1,4-beta-D-glucanase' [Oryza sativa (japonica cultivar-group)]	166	6e-40
LRT_UG_01665	307	Singlet, from s13dLA52A04RT016_527813	NCBI NR 20070520;	ABO80511	430	TGF-beta receptor, type I/II extracellular region [Medicago truncatula]	78	1e-13
LRT_UG_01666	581	Singlet, from s13dLA52A05RT024_527815	NCBI NR 20070520;	AAL38258	367	dnaJ-like protein [Arabidopsis thaliana]	188	1e-46
LRT_UG_01667	585	Singlet, from s13dLA52B01RT007_527827	NCBI NR 20070520;	NP_683304	194	unknown protein [Arabidopsis thaliana]	110	7e-23
LRT_UG_01668	697	Singlet, from s13dLA52B05RT023_527835	NCBI NR 20070520;	AAS80139	138	arachidonic acid-induced DEA1 [Lycopersicon esculentum]	111	4e-23
LRT_UG_01669	404	Singlet, from s13dLA52C02RT006_527843	NCBI NR 20070520;	AAQ87020	276	VDAC1.2 [Lotus corniculatus var. japonicus]	82	7e-15
LRT_UG_01670	548	Singlet, from s13dLA52C09RT038_527851	NCBI NR 20070520;	ABB16353	260	seed maturation protein [Medicago truncatula]	209	9e-53
LRT_UG_01671	562	Singlet, from s13dLA52C10RT038_527853	NCBI NR 20070520;	ABE78856	248	conserved hypothetical protein [Medicago truncatula]	199	8e-50
LRT_UG_01672	588	Singlet, from s13dLA52C11RT046_527855	NCBI NR 20070520;	BAE71289	375	hypothetical protein [Trifolium pratense]	158	3e-37
LRT_UG_01673	84	Singlet, from s13dLA52D02RT005_527861		No Hit
LRT_UG_01674	593	Singlet, from s13dLA52D03RT013_527863	NCBI NR 20070520;	AAT40304	391	S-adenosylmethionine synthase; SAM synthase [Medicago sativa]	171	2e-41
LRT_UG_01675	321	Singlet, from s13dLA52E04RT012_527879		No Hit
LRT_UG_01676	551	Singlet, from s13dLA52E07RT028_527883	NCBI NR 20070520;	NP_001055471	236	Os05g0398000 [Oryza sativa (japonica cultivar-group)]	149	1e-34
LRT_UG_01677	544	Singlet, from s13dLA52F03RT011_527893	NCBI NR 20070520;	NP_683299	113	unknown protein [Arabidopsis thaliana]	80	5e-14
LRT_UG_01678	594	Singlet, from s13dLA52G03RT010_527903	NCBI NR 20070520;	ABN08957	351	H+-transporting two-sector ATPase, C (AC39) subunit [Medicago truncatula]	234	3e-60
LRT_UG_01679	581	Singlet, from s13dLA52G08RT026_527905	NCBI NR 20070520;	CAK22419	91	B12D-like protein [Beta vulgaris]	151	3e-35
LRT_UG_01680	605	Singlet, from s13dLA52H01RT001_527913	NCBI NR 20070520;	ABE87988	239	Eukaryotic/archaeal ribosomal protein S3 [Medicago truncatula]	332	9e-90
LRT_UG_01681	597	Singlet, from s13dLA52H03RT009_527915	NCBI NR 20070520;	ABA46763	143	unknown [Solanum tuberosum]	203	5e-51
LRT_UG_01682	382	Singlet, from s13dLA52H09RT033_527919	NCBI NR 20070520;	ABO81333	599	ABC-2; ABC transporter related [Medicago truncatula]	56	3e-07
LRT_UG_01683	590	Singlet, from s13dLA53A04RT016_527925	NCBI NR 20070520;	ABE77455	246	At1g03250/F15K9_13 [Medicago truncatula]	253	5e-66
LRT_UG_01684	104	Singlet, from s13dLA53A05RT024_527927		No Hit
LRT_UG_01685	497	Singlet, from s13dLA53A11RT048_527929		No Hit
LRT_UG_01686	589	Singlet, from s13dLA53B10RT039_527945	NCBI NR 20070520;	EAY84610	208	hypothetical protein OsI_005843 [Oryza sativa (indica cultivar-group)]	208	2e-52
LRT_UG_01687	306	Singlet, from s13dLA53C02RT006_527949	NCBI NR 20070520;	NP_201094	532	permease, putative [Arabidopsis thaliana]	93	4e-18
LRT_UG_01688	165	Singlet, from s13dLA53C10RT038_527957		No Hit
LRT_UG_01689	376	Singlet, from s13dLA53D03RT013_527967		No Hit
LRT_UG_01690	619	Singlet, from s13dLA53D10RT037_527973		No Hit
LRT_UG_01691	188	Singlet, from s13dLA53E01RT004_527977		No Hit
LRT_UG_01692	295	Singlet, from s13dLA53E04RT012_527979	NCBI NR 20070520;	ABE87187	741	NADH-ubiquinone oxidoreductase, chain 49kDa; Respiratory-chain NADH dehydrogenase, subunit 1 [Medicago truncatula]	132	4e-30
LRT_UG_01693	482	Singlet, from s13dLA53E07RT028_527985	NCBI NR 20070520;	NP_197740	729	unknown protein [Arabidopsis thaliana]	58	1e-07
LRT_UG_01694	603	Singlet, from s13dLA53E09RT036_527989	NCBI NR 20070520;	ABE83157	405	Protein of unknown function DUF793 [Medicago truncatula]	217	3e-55
LRT_UG_01695	732	Singlet, from s13dLA53E10RT036_527991	NCBI NR 20070520;	ABO78517	473	UDP-glucuronosyl/UDP-glucosyltransferase [Medicago truncatula]	270	5e-71
LRT_UG_01696	608	Singlet, from s13dLA53E12RT044_527993	NCBI NR 20070520;	NP_198974	221	unknown protein [Arabidopsis thaliana]	91	4e-17
LRT_UG_01697	603	Singlet, from s13dLA53F11RT043_528007	NCBI NR 20070520;	ABE87346	107	Early nodulin 93 ENOD93 protein [Medicago truncatula]	141	4e-32
LRT_UG_01698	700	Singlet, from s13dLA53G01RT002_528009	NCBI NR 20070520;	P52779	156	Protein LlR18B (LlPR10.1B)	294	4e-78
LRT_UG_01699	213	Singlet, from s13dLA53G10RT034_528019		No Hit
LRT_UG_01700	615	Singlet, from s13dLA53H01RT001_528021	NCBI NR 20070520;	AAQ84317	199	fiber NTGP1-related protein [Gossypium barbadense]	287	3e-76
LRT_UG_01701	646	Singlet, from s13dLA53H03RT009_528023	NCBI NR 20070520;	Q43117	583	Pyruvate kinase isozyme A, chloroplast precursor	250	5e-65
LRT_UG_01702	609	Singlet, from s13dLA53H06RT017_528025	NCBI NR 20070520;	NP_566530	361	protein kinase family protein [Arabidopsis thaliana]	127	6e-28
LRT_UG_01703	588	Singlet, from s13dLA54B04RT015_528049	NCBI NR 20070520;	CAD33929	121	microtubule associated protein [Cicer arietinum]	208	2e-52
LRT_UG_01704	630	Singlet, from s13dLA54B08RT031_528053	NCBI NR 20070520;	NP_001032154	326	protein binding [Arabidopsis thaliana]	290	3e-77
LRT_UG_01705	308	Singlet, from s13dLA54B09RT039_528055	NCBI NR 20070520;	AAZ03964	170	Ycf3 [Ranunculus macranthus]	91	2e-17
LRT_UG_01706	644	Singlet, from s13dLA54B11RT047_528057		No Hit
LRT_UG_01707	495	Singlet, from s13dLA54B12RT047_528059	NCBI NR 20070520;	ABE80530	234	Pathogenesis-related transcriptional factor and ERF [Medicago truncatula]	168	1e-40
LRT_UG_01708	708	Singlet, from s13dLA54C06RT022_528069	NCBI NR 20070520;	ABO80199	154	Ribosomal L23 protein; Ribosomal protein L23, N-terminal [Medicago truncatula]	241	4e-62
LRT_UG_01709	600	Singlet, from s13dLA54C09RT038_528073	NCBI NR 20070520;	ABE82282	247	O-methyltransferase, family 3 [Medicago truncatula]	331	2e-89
LRT_UG_01710	547	Singlet, from s13dLA54D02RT005_528079		No Hit
LRT_UG_01711	511	Singlet, from s13dLA54D03RT013_528081	NCBI NR 20070520;	ABE86048	99	Hypoxia induced protein conserved region [Medicago truncatula]	145	1e-33
LRT_UG_01712	352	Singlet, from s13dLA54D05RT021_528085		No Hit
LRT_UG_01713	579	Singlet, from s13dLA54D06RT021_528087	NCBI NR 20070520;	NP_191019	136	histone H2A.F/Z [Arabidopsis thaliana]	205	1e-51
LRT_UG_01714	104	Singlet, from s13dLA54E02RT004_528099		No Hit
LRT_UG_01715	570	Singlet, from s13dLA54E03RT012_528101	NCBI NR 20070520;	AAZ32857	164	unknown [Medicago sativa]	247	4e-64
LRT_UG_01716	522	Singlet, from s13dLA54E09RT036_528109	NCBI NR 20070520;	XP_001117406	237	PREDICTED: hypothetical protein, partial [Macaca mulatta]	43	0.008
LRT_UG_01717	215	Singlet, from s13dLA54E10RT036_528111		No Hit
LRT_UG_01718	121	Singlet, from s13dLA54E12RT044_528115		No Hit
LRT_UG_01719	612	Singlet, from s13dLA54F05RT019_528119	NCBI NR 20070520;	NP_194973	122	ubiquinol-cytochrome C reductase complex 14 kDa protein, putative [Arabidopsis thaliana]	171	4e-41
LRT_UG_01720	608	Singlet, from s13dLA54F08RT027_528125	NCBI NR 20070520;	AAP44102	584	peptide transporter 1 [Vicia faba]	278	2e-73
LRT_UG_01721	549	Singlet, from s13dLA54G01RT002_528133	NCBI NR 20070520;	BAA33810	313	phi-1 [Nicotiana tabacum]	181	3e-44
LRT_UG_01722	633	Singlet, from s13dLA54G03RT010_528135	NCBI NR 20070520;	AAC32074	246	20S proteasome beta subunit PBG1 [Arabidopsis thaliana]	328	2e-88
LRT_UG_01723	610	Singlet, from s13dLA54G06RT018_528137	NCBI NR 20070520;	ABP03224	1670	Chaperonin Cpn60/TCP-1; Phosphatidylinositol-4-phosphate 5-kinase [Medicago truncatula]	231	3e-59
LRT_UG_01724	584	Singlet, from s13dLA54G07RT026_528139	NCBI NR 20070520;	ABE77687	124	RNA-binding region RNP-1 (RNA recognition motif) [Medicago truncatula]	243	7e-63
LRT_UG_01725	571	Singlet, from s13dLA54H06RT017_528149	NCBI NR 20070520;	ABA95963	63	expressed protein [Oryza sativa (japonica cultivar-group)]	72	1e-11
LRT_UG_01726	550	Singlet, from s13dLA55A05RT024_528157	NCBI NR 20070520;	AAC28907	614	phaseolin G-box binding protein PG2 [Phaseolus vulgaris]	144	4e-33
LRT_UG_01727	597	Singlet, from s13dLA55B06RT023_528165	NCBI NR 20070520;	BAA09852	341	Epoxide hydrolase [Glycine max]	340	4e-92
LRT_UG_01728	114	Singlet, from s13dLA55B09RT039_528171		No Hit
LRT_UG_01729	565	Singlet, from s13dLA55B10RT039_528173	NCBI NR 20070520;	ABA18634	187	constitutive plastid-lipid associated protein [Solanum lycopersicum]	227	3e-58
LRT_UG_01730	646	Singlet, from s13dLA55B12RT047_528175		No Hit
LRT_UG_01731	608	Singlet, from s13dLA55C03RT014_528181	NCBI NR 20070520;	NP_565011	457	auxin efflux carrier family protein [Arabidopsis thaliana]	263	4e-69
LRT_UG_01732	453	Singlet, from s13dLA55C07RT030_528187		No Hit
LRT_UG_01733	348	Singlet, from s13dLA55C11RT046_528193		No Hit
LRT_UG_01734	577	Singlet, from s13dLA55D01RT005_528195	NCBI NR 20070520;	NP_566996	379	unknown protein [Arabidopsis thaliana]	227	4e-58
LRT_UG_01735	109	Singlet, from s13dLA55D03RT013_528199		No Hit
LRT_UG_01736	585	Singlet, from s13dLA55D07RT029_528205	NCBI NR 20070520;	AAD40002	81	small zinc finger-like protein [Lycopersicon esculentum]	131	4e-29
LRT_UG_01737	260	Singlet, from s13dLA55D10RT037_528207		No Hit
LRT_UG_01738	90	Singlet, from s13dLA55D11RT045_528209		No Hit
LRT_UG_01739	585	Singlet, from s13dLA55E08RT028_528221	NCBI NR 20070520;	ABD32881	203	Nascent polypeptide-associated complex NAC; UBA-like [Medicago truncatula]	184	2e-45
LRT_UG_01740	296	Singlet, from s13dLA55E12RT044_528227		No Hit
LRT_UG_01741	200	Singlet, from s13dLA55F08RT027_528241		No Hit
LRT_UG_01742	626	Singlet, from s13dLA55F10RT035_528245	NCBI NR 20070520;	NP_567712	322	SAE1A (SUMO-ACTIVATING ENZYME 1A); SUMO activating enzyme [Arabidopsis thaliana]	272	9e-72
LRT_UG_01743	234	Singlet, from s13dLA55F11RT043_528247	NCBI NR 20070520;	NP_566167	51	60S ribosomal protein L39 (RPL39B) [Arabidopsis thaliana]	40	0.03
LRT_UG_01744	415	Singlet, from s13dLA55G01RT002_528251	NCBI NR 20070520;	BAD90697	287	plasma membrane intrinsic protein 2;1 [Mimosa pudica]	43	0.004
LRT_UG_01745	597	Singlet, from s13dLA55G05RT018_528255	NCBI NR 20070520;	ABE84610	416	Transferase [Medicago truncatula]	192	1e-47
LRT_UG_01746	424	Singlet, from s13dLA55H11RT041_528271		No Hit
LRT_UG_01747	635	Singlet, from s13dLA55H12RT041_528273	NCBI NR 20070520;	CAB09799	291	hypothetical protein [Citrus x paradisi]	341	3e-92
LRT_UG_01748	571	Singlet, from s13dLA56A01RT008_528275	NCBI NR 20070520;	NP_179244	164	vacuolar ATP synthase 16 kDa proteolipid subunit 5 / V-ATPase 16 kDa proteolipid subunit 5 (AVAP5) [Arabidopsis thaliana]	223	4e-57
LRT_UG_01749	570	Singlet, from s13dLA56A07RT032_528283	NCBI NR 20070520;	BAE71208	437	hypothetical protein [Trifolium pratense]	263	6e-69
LRT_UG_01750	570	Singlet, from s13dLA56A08RT032_528285	NCBI NR 20070520;	ABD33293	321	Immunoglobulin/major histocompatibility complex; 2OG-Fe(II) oxygenase [Medicago truncatula]	187	4e-46
LRT_UG_01751	546	Singlet, from s13dLA56A09RT040_528287	NCBI NR 20070520;	NP_563664	166	unknown protein [Arabidopsis thaliana]	144	4e-33
LRT_UG_01752	550	Singlet, from s13dLA56A12RT048_528293	NCBI NR 20070520;	NP_567515	517	lipase class 3 family protein [Arabidopsis thaliana]	237	3e-61
LRT_UG_01753	414	Singlet, from s13dLA56B02RT007_528295	NCBI NR 20070520;	NP_001063515	297	Os09g0484800 [Oryza sativa (japonica cultivar-group)]	130	2e-29
LRT_UG_01754	585	Singlet, from s13dLA56B04RT015_528299	NCBI NR 20070520;	ABE86373	518	Glycoside hydrolase, family 1 [Medicago truncatula]	340	3e-92
LRT_UG_01755	571	Singlet, from s13dLA56B08RT031_528303	NCBI NR 20070520;	Q41495	214	STS14 protein precursor	195	2e-48
LRT_UG_01756	303	Singlet, from s13dLA56C01RT006_528307	NCBI NR 20070520;	CAA63894	418	aspartate aminotransferase [Lotus japonicus]	91	1e-17
LRT_UG_01757	480	Singlet, from s13dLA56D02RT005_528323	NCBI NR 20070520;	BAD61179	325	neutral ceramidase-like [Oryza sativa (japonica cultivar-group)]	167	3e-40
LRT_UG_01758	61	Singlet, from s13dLA56D03RT013_528325	NCBI NR 20070520;	XP_976997	2043	hypothetical protein TTHERM_00034960 [Tetrahymena thermophila SB210]	28	2e-06
LRT_UG_01759	560	Singlet, from s13dLA56D12RT045_528331	NCBI NR 20070520;	CAA09603	238	20S proteasome beta subunit [Cicer arietinum]	333	3e-90
LRT_UG_01760	592	Singlet, from s13dLA56E01RT004_528333	NCBI NR 20070520;	ABE80619	187	Ribosomal protein L18e [Medicago truncatula]	301	2e-80
LRT_UG_01761	580	Singlet, from s13dLA56E06RT020_528341	NCBI NR 20070520;	NP_566429	160	zinc finger (AN1-like) family protein [Arabidopsis thaliana]	169	7e-41
LRT_UG_01762	390	Singlet, from s13dLA56F05RT019_528357	NCBI NR 20070520;	NP_565370	252	UNC-50 family protein [Arabidopsis thaliana]	52	6e-06
LRT_UG_01763	117	Singlet, from s13dLA56F10RT035_528363		No Hit
LRT_UG_01764	66	Singlet, from s13dLA56G02RT002_528371	NCBI NR 20070520;	ABO80732	77	hypothetical protein MtrDRAFT_AC142526g32v2 [Medicago truncatula]	33	6e-08
LRT_UG_01765	603	Singlet, from s13dLA56G10RT034_528375	NCBI NR 20070520;	ABE85996	511	Glycoside hydrolase, family 1 [Medicago truncatula]	226	9e-58
LRT_UG_01766	555	Singlet, from s13dLA56H02RT001_528381	NCBI NR 20070520;	AAD16897	542	glutamyl-tRNA reductase precursor [Glycine max]	109	8e-23
LRT_UG_01767	62	Singlet, from s13dLA56H04RT009_528385	NCBI NR 20070520;	NP_240219	246	hypothetical 27.8 kDa lipoprotein [Buchnera aphidicola str. APS (Acyrthosiphon pisum)]	25	1e-05
LRT_UG_01768	570	Singlet, from s13dLA56H05RT017_528387	NCBI NR 20070520;		836	TPA: TPA_inf: class III HD-Zip protein CNA1 [Medicago truncatula]	355	9e-97
LRT_UG_01769	591	Singlet, from s13dLA56H12RT041_528393	NCBI NR 20070520;	NP_177008	436	protein phosphatase 2C-related / PP2C-related [Arabidopsis thaliana]	262	1e-68
LRT_UG_01770	535	Singlet, from s13dLA57A01RT008_528395	NCBI NR 20070520;	NP_001048200	168	Os02g0761900 [Oryza sativa (japonica cultivar-group)]	94	2e-18
LRT_UG_01771	599	Singlet, from s13dLA57A02RT008_528397	NCBI NR 20070520;	NP_191773	214	unknown protein [Arabidopsis thaliana]	147	5e-34
LRT_UG_01772	79	Singlet, from s13dLA57A05RT024_528403		No Hit
LRT_UG_01773	389	Singlet, from s13dLA57A07RT032_528407	NCBI NR 20070520;	ABM89110	165	truncated hemoglobin [Populus tremula x Populus tremuloides]	75	7e-13
LRT_UG_01774	305	Singlet, from s13dLA57A08RT032_528409	NCBI NR 20070520;	NP_566854	460	amino acid transporter family protein [Arabidopsis thaliana]	89	5e-17
LRT_UG_01775	196	Singlet, from s13dLA57B03RT015_528415		No Hit
LRT_UG_01776	500	Singlet, from s13dLA57B05RT023_528417	NCBI NR 20070520;	Q9ZTR1	334	Spermidine synthase 1 (Putrescine aminopropyltransferase 1) (SPDSY 1)	252	9e-66
LRT_UG_01777	224	Singlet, from s13dLA57B08RT031_528423		No Hit
LRT_UG_01778	531	Singlet, from s13dLA57B09RT039_528425	NCBI NR 20070520;	ABN08140	145	DNA-directed RNA polymerase, 14 to 18 kDa subunit [Medicago truncatula]	200	5e-50
LRT_UG_01779	581	Singlet, from s13dLA57C02RT006_528429	NCBI NR 20070520;	CAJ84247	967	phosphoenolpyruvate carboxylase [Lupinus luteus]	395	8e-109
LRT_UG_01780	72	Singlet, from s13dLA57C06RT022_528437	NCBI NR 20070520;	NP_965951	576	hypothetical protein WD0131 [Wolbachia endosymbiont of Drosophila melanogaster]	25	2e-05
LRT_UG_01781	588	Singlet, from s13dLA57C08RT030_528441	NCBI NR 20070520;	ABP02266	219	Ras GTPase; ARF/SAR superfamily [Medicago truncatula]	163	5e-39
LRT_UG_01782	279	Singlet, from s13dLA57D02RT005_528453	NCBI NR 20070520;	ABB70128	389	homogentisate phytyltransferase VTE2-2 [Glycine max]	61	2e-08
LRT_UG_01783	575	Singlet, from s13dLA57D05RT021_528457	NCBI NR 20070520;	BAB10488	351	brain and reproductive organ-expressed protein-like [Arabidopsis thaliana]	125	1e-27
LRT_UG_01784	562	Singlet, from s13dLA57D09RT037_528461	NCBI NR 20070520;	AAM64563	391	rev interacting protein mis3-like [Arabidopsis thaliana]	149	9e-35
LRT_UG_01785	589	Singlet, from s13dLA57F01RT003_528487	NCBI NR 20070520;	NP_567644	538	WRKY31 (WRKY DNA-binding protein 31); transcription factor [Arabidopsis thaliana]	70	5e-11
LRT_UG_01786	570	Singlet, from s13dLA57F04RT011_528493	NCBI NR 20070520;	AAY23354	320	3-ketoacyl-CoA reductase 1 [Gossypium hirsutum]	284	2e-75
LRT_UG_01787	544	Singlet, from s13dLA57F05RT019_528495	NCBI NR 20070520;	CAD12767	723	LHY protein [Phaseolus vulgaris]	151	3e-35
LRT_UG_01788	564	Singlet, from s13dLA57F08RT027_528499	NCBI NR 20070520;	NP_173500	215	unknown protein [Arabidopsis thaliana]	91	2e-17
LRT_UG_01789	702	Singlet, from s13dLA57F10RT035_528501	NCBI NR 20070520;	CAC18558	164	ENOD18 protein [Vicia faba]	237	4e-61
LRT_UG_01790	592	Singlet, from s13dLA57G03RT010_528509	NCBI NR 20070520;	ABO80026	368	Nucleosome assembly protein (NAP) [Medicago truncatula]	127	6e-28
LRT_UG_01791	615	Singlet, from s13dLA57G12RT042_528519	NCBI NR 20070520;	ABC41134	116	RING-box protein [Arachis hypogaea]	213	5e-54
LRT_UG_01792	689	Singlet, from s13dLA57H04RT009_528527	NCBI NR 20070520;	P25794	289	Probable aquaporin PIP-type 7a (Turgor-responsive protein 7a) (Turgor-responsive protein 31)	93	1e-17
LRT_UG_01793	568	Singlet, from s13dLA57H07RT025_528533	NCBI NR 20070520;	ABE82412	361	Protein kinase [Medicago truncatula]	290	5e-77
LRT_UG_01794	585	Singlet, from s13dLA58A02RT008_528539	NCBI NR 20070520;	NP_566854	460	amino acid transporter family protein [Arabidopsis thaliana]	268	2e-70
LRT_UG_01795	57	Singlet, from s13dLA58A03RT016_528541	NCBI NR 20070520;	CAJ76632	207	ligand of numb-protein X 3 [Monodelphis domestica]	25	2e-05
LRT_UG_01796	712	Singlet, from s13dLA58A04RT016_528543	NCBI NR 20070520;	CAA11025	287	aquaporin [Lupinus albus]	251	3e-65
LRT_UG_01797	358	Singlet, from s13dLA58A06RT024_528545	NCBI NR 20070520;	ABE81006	513	Helicase, C-terminal [Medicago truncatula]	145	8e-34
LRT_UG_01798	619	Singlet, from s13dLA58A11RT048_528553	NCBI NR 20070520;	NP_180316	275	CCAAT-box binding transcription factor subunit HAP3-related [Arabidopsis thaliana]	145	2e-33
LRT_UG_01799	549	Singlet, from s13dLA58B01RT007_528555	NCBI NR 20070520;	AAM63378	84	unknown [Arabidopsis thaliana]	79	8e-14
LRT_UG_01800	536	Singlet, from s13dLA58B06RT023_528561	NCBI NR 20070520;	ABE90048	545	FAD linked oxidase, N-terminal; Berberine/berberine-like [Medicago truncatula]	167	3e-40
LRT_UG_01801	286	Singlet, from s13dLA58B09RT039_528565	NCBI NR 20070520;	BAA77028	222	elongation factor 2 [Lithospermum erythrorhizon]	40	0.037
LRT_UG_01802	622	Singlet, from s13dLA58C02RT006_528573	NCBI NR 20070520;	ABO78208	376	Peptidase C14, caspase catalytic subunit p20 [Medicago truncatula]	146	8e-34
LRT_UG_01803	611	Singlet, from s13dLA58C03RT014_528575	NCBI NR 20070520;	NP_181543	597	CZF1/ZFAR1; transcription factor [Arabidopsis thaliana]	238	2e-61
LRT_UG_01804	538	Singlet, from s13dLA58C05RT022_528579	NCBI NR 20070520;	NP_192597	150	heavy-metal-associated domain-containing protein / copper chaperone (CCH)-related [Arabidopsis thaliana]	220	4e-56
LRT_UG_01805	353	Singlet, from s13dLA58C06RT022_528581	NCBI NR 20070520;	NP_190723	895	protein kinase family protein [Arabidopsis thaliana]	59	4e-08
LRT_UG_01806	159	Singlet, from s13dLA58D01RT005_528593		No Hit
LRT_UG_01807	599	Singlet, from s13dLA58D06RT021_528599	NCBI NR 20070520;	ABP03612	430	Protein kinase [Medicago truncatula]	362	8e-99
LRT_UG_01808	637	Singlet, from s13dLA58D09RT037_528603	NCBI NR 20070520;	ABE85866	504	GRAS transcription factor [Medicago truncatula]	208	2e-52
LRT_UG_01809	594	Singlet, from s13dLA58E09RT036_528617	NCBI NR 20070520;	AAD28289	150	LlDD4A9 [Lupinus luteus]	41	0.04
LRT_UG_01810	598	Singlet, from s13dLA58F02RT003_528623	NCBI NR 20070520;	ABD72959	583	GRAS2 [Solanum lycopersicum]	342	1e-92
LRT_UG_01811	567	Singlet, from s13dLA58F05RT019_528625	NCBI NR 20070520;	AAD33596	125	thioredoxin h [Hevea brasiliensis]	150	6e-35
LRT_UG_01812	601	Singlet, from s13dLA58F07RT027_528627	NCBI NR 20070520;	NP_174118	126	NTF2B (NUCLEAR TRANSPORT FACTOR 2B); Ran GTPase binding / protein transporter [Arabidopsis thaliana]	198	2e-49
LRT_UG_01813	544	Singlet, from s13dLA58F11RT043_528631	NCBI NR 20070520;	ABN08209	394	Guanylate kinase/L-type calcium channel region; Galactose oxidase, central [Medicago truncatula]	264	2e-69
LRT_UG_01814	631	Singlet, from s13dLA58F12RT043_528633	NCBI NR 20070520;	ABO78521	470	UDP-glucuronosyl/UDP-glucosyltransferase [Medicago truncatula]	136	8e-31
LRT_UG_01815	742	Singlet, from s13dLA58G04RT010_528637	NCBI NR 20070520;	NP_194443	113	eukaryotic translation initiation factor SUI1, putative [Arabidopsis thaliana]	213	7e-54
LRT_UG_01816	502	Singlet, from s13dLA58G06RT018_528639	NCBI NR 20070520;	ABO84084	534	IQ calmodulin-binding region [Medicago truncatula]	156	4e-37
LRT_UG_01817	604	Singlet, from s13dLA58H01RT001_528649		No Hit
LRT_UG_01818	578	Singlet, from s13dLA59A01RT008_528665	NCBI NR 20070520;	ABE79257	223	MIR [Medicago truncatula]	177	3e-43
LRT_UG_01819	624	Singlet, from s13dLA59B09RT039_528691	NCBI NR 20070520;	AAF06043	135	EST gb|T44882 comes from this gene. [Arabidopsis thaliana]	108	2e-22
LRT_UG_01820	531	Singlet, from s13dLA59C10RT038_528699	NCBI NR 20070520;	ABE84930	99	Like-Sm ribonucleoprotein-related, core [Medicago truncatula]	188	2e-46
LRT_UG_01821	607	Singlet, from s13dLA59C11RT046_528701	NCBI NR 20070520;	ABN08731	127	Thioredoxin fold [Medicago truncatula]	143	6e-33
LRT_UG_01822	553	Singlet, from s13dLA59D01RT005_528703	NCBI NR 20070520;	NP_181174	283	unknown protein [Arabidopsis thaliana]	97	4e-19
LRT_UG_01823	501	Singlet, from s13dLA59D04RT013_528707	NCBI NR 20070520;	CAB65284	90	putative wound-induced protein [Medicago sativa subsp. x varia]	124	2e-27
LRT_UG_01824	77	Singlet, from s13dLA59D09RT037_528717		No Hit
LRT_UG_01825	137	Singlet, from s13dLA59D10RT037_528719		No Hit
LRT_UG_01826	500	Singlet, from s13dLA59E10RT036_528743	NCBI NR 20070520;	NP_187317	608	ACLB-1 (ATP-citrate lyase B-1) [Arabidopsis thaliana]	96	5e-19
LRT_UG_01827	486	Singlet, from s13dLA59F09RT035_528753	NCBI NR 20070520;	NP_187210	187	RPL18 (RIBOSOMAL PROTEIN L18); structural constituent of ribosome [Arabidopsis thaliana]	199	7e-50
LRT_UG_01828	617	Singlet, from s13dLA59F10RT035_528755	NCBI NR 20070520;	ABP02405	89	hypothetical protein MtrDRAFT_AC130811g12v2 [Medicago truncatula]	158	3e-37
LRT_UG_01829	573	Singlet, from s13dLA59G04RT010_528761	NCBI NR 20070520;	NP_001063425	361	Os09g0467400 [Oryza sativa (japonica cultivar-group)]	160	5e-38
LRT_UG_01830	624	Singlet, from s13dLA59G06RT018_528765	NCBI NR 20070520;	BAB90396	376	ADP-ribosylation factor [Oryza sativa (japonica cultivar-group)]	355	1e-96
LRT_UG_01831	115	Singlet, from s13dLA59H02RT001_528779		No Hit
LRT_UG_01832	596	Singlet, from s13dLA59H03RT009_528781	NCBI NR 20070520;	NP_196009	179	unknown protein [Arabidopsis thaliana]	48	0.0003
LRT_UG_01833	622	Singlet, from s13dLA59H05RT017_528783	NCBI NR 20070520;	BAC42400	285	unknown protein [Arabidopsis thaliana]	223	8e-57
LRT_UG_01834	619	Singlet, from s13dLA59H07RT025_528785	NCBI NR 20070520;	ABB70230	484	1-aminocyclopropane-1-carboxylate synthase [Glycine max]	229	9e-59
LRT_UG_01835	607	Singlet, from s13dLA59H11RT041_528789	NCBI NR 20070520;	NP_198790	301	60S ribosomal protein L5 (RPL5B) [Arabidopsis thaliana]	305	2e-81
LRT_UG_01836	63	Singlet, from s13dLA60A05RT024_528795	NCBI NR 20070520;	XP_001436197	1549	hypothetical protein [Paramecium tetraurelia]	27	6e-06
LRT_UG_01837	329	Singlet, from s13dLA60A08RT032_528799	NCBI NR 20070520;	NP_680116	1360	REF6 (RELATIVE OF EARLY FLOWERING 6); transcription factor [Arabidopsis thaliana]	84	1e-15
LRT_UG_01838	604	Singlet, from s13dLA60A10RT040_528801	NCBI NR 20070520;	ABC01903	152	ubiquitin carrier-like protein [Solanum tuberosum]	319	1e-85
LRT_UG_01839	107	Singlet, from s13dLA60B01RT007_528805		No Hit
LRT_UG_01840	613	Singlet, from s13dLA60B03RT015_528807	NCBI NR 20070520;	AAD34458	153	Skp1 [Medicago sativa]	241	3e-62
LRT_UG_01841	519	Singlet, from s13dLA60B12RT047_528815		No Hit
LRT_UG_01842	607	Singlet, from s13dLA60C01RT006_528817	NCBI NR 20070520;	ABE83215	444	Protein of unknown function DUF231, plant [Medicago truncatula]	251	3e-65
LRT_UG_01843	584	Singlet, from s13dLA60D05RT021_528837	NCBI NR 20070520;	NP_564637	751	C2 domain-containing protein [Arabidopsis thaliana]	310	4e-83
LRT_UG_01844	577	Singlet, from s13dLA60E02RT004_528847	NCBI NR 20070520;	ABD28486	106	Protein of unknown function UPF0041 [Medicago truncatula]	209	8e-53
LRT_UG_01845	595	Singlet, from s13dLA60E04RT012_528851	NCBI NR 20070520;	ABE90138	180	hypothetical protein MtrDRAFT_AC136503g33v2 [Medicago truncatula]	220	6e-56
LRT_UG_01846	76	Singlet, from s13dLA60E09RT036_528859		No Hit
LRT_UG_01847	616	Singlet, from s13dLA60F02RT003_528865	NCBI NR 20070520;	ABE80154	1022	Protein kinase [Medicago truncatula]	268	2e-70
LRT_UG_01848	618	Singlet, from s13dLA60F04RT011_528869	NCBI NR 20070520;	BAC66787	260	expansin [Prunus persica]	391	1e-107
LRT_UG_01849	640	Singlet, from s13dLA60G01RT002_528881	NCBI NR 20070520;	NP_197560	532	unknown protein [Arabidopsis thaliana]	218	3e-55
LRT_UG_01850	441	Singlet, from s13dLA60G11RT042_528895	NCBI NR 20070520;	EAZ06156	821	hypothetical protein OsI_027388 [Oryza sativa (indica cultivar-group)]	56	4e-07
LRT_UG_01851	330	Singlet, from s13dLA60G12RT042_528897	NCBI NR 20070520;	ABO78205	300	Phosphate-induced protein 1 conserved region [Medicago truncatula]	65	8e-10
LRT_UG_01852	406	Singlet, from s13dLA60H05RT017_528905		No Hit
LRT_UG_01853	580	Singlet, from s13dLA61B11RT047_528939	NCBI NR 20070520;	NP_191291	102	unknown protein [Arabidopsis thaliana]	89	9e-17
LRT_UG_01854	102	Singlet, from s13dLA61C01RT006_528941		No Hit
LRT_UG_01855	583	Singlet, from s13dLA61C10RT038_528957	NCBI NR 20070520;	ABA46777	144	40S ribosomal protein S17-like protein [Solanum tuberosum]	212	1e-53
LRT_UG_01856	596	Singlet, from s13dLA61C12RT046_528959	NCBI NR 20070520;	BAA21017	151	DNA-binding protein [Daucus carota]	42	0.024
LRT_UG_01857	436	Singlet, from s13dLA61D09RT037_528973	NCBI NR 20070520;	ABE84969	213	Ribosomal protein L19e [Medicago truncatula]	131	1e-29
LRT_UG_01858	596	Singlet, from s13dLA61D12RT045_528977	NCBI NR 20070520;	NP_174329	1622	ATMRP1 (Arabidopsis thaliana multidrug resistance-associated protein 1); xenobiotic-transporting ATPase	134	4e-30
LRT_UG_01859	512	Singlet, from s13dLA61E01RT004_528979		No Hit
LRT_UG_01860	301	Singlet, from s13dLA61E08RT028_528987	NCBI NR 20070520;	NP_172802	406	DNA binding protein GT-1 [Arabidopsis thaliana]	44	0.002
LRT_UG_01861	607	Singlet, from s13dLA61F05RT019_528995	NCBI NR 20070520;	NP_001078516	164	histone H3.2 [Arabidopsis thaliana]	267	5e-70
LRT_UG_01862	575	Singlet, from s13dLA61F06RT019_528997	NCBI NR 20070520;	ABE91354	415	Lissencephaly type-1-like homology motif; CTLH, C-terminal to LisH motif [Medicago truncatula]	230	6e-59
LRT_UG_01863	578	Singlet, from s13dLA61F08RT027_528999	NCBI NR 20070520;	CAA11025	287	aquaporin [Lupinus albus]	208	2e-52
LRT_UG_01864	567	Singlet, from s13dLA61F09RT035_529001	NCBI NR 20070520;	ABE85328	1037	MT-A70 [Medicago truncatula]	201	2e-50
LRT_UG_01865	596	Singlet, from s13dLA61G02RT002_529005		No Hit
LRT_UG_01866	167	Singlet, from s13dLA61G06RT018_529009		No Hit
LRT_UG_01867	59	Singlet, from s13dLA61G07RT026_529011	NCBI NR 20070520;	XP_001267676	172	hypothetical protein NFIA_043490 [Neosartorya fischeri NRRL 181]	27	6e-06
LRT_UG_01868	579	Singlet, from s13dLA61G08RT026_529013	NCBI NR 20070520;	ABE78681	308	Serine/threonine-specific protein phosphatase and bis(5-nucleosyl)-tetraphosphatase [Medicago truncatula]	287	2e-76
LRT_UG_01869	191	Singlet, from s13dLA61H01RT001_529019		No Hit
LRT_UG_01870	331	Singlet, from s13dLA61H10RT033_529027	NCBI NR 20070520;	CAD42335	986	hypernodulation aberrant root formation protein [Lotus japonicus]	123	2e-27
LRT_UG_01871	602	Singlet, from s13dLA61H11RT041_529029	NCBI NR 20070520;	ABE90798	449	Zinc finger, C2H2-type; Fatty acid desaturase/sphingolipid desaturase [Medicago truncatula]	334	3e-90
LRT_UG_01872	226	Singlet, from s13dLA62A01RT008_529031		No Hit
LRT_UG_01873	560	Singlet, from s13dLA62A07RT032_529039	NCBI NR 20070520;	1101277A	102	histone H4	163	8e-39
LRT_UG_01874	567	Singlet, from s13dLA62A10RT040_529045	NCBI NR 20070520;	CAA49341	151	ADR11 [Glycine max]	161	3e-38
LRT_UG_01875	582	Singlet, from s13dLA62B08RT031_529053	NCBI NR 20070520;	AAV85853	188	AT-rich element binding factor 3 [Pisum sativum]	263	5e-69
LRT_UG_01876	596	Singlet, from s13dLA62B09RT039_529055	NCBI NR 20070520;	BAB01345	729	unnamed protein product [Arabidopsis thaliana]	78	2e-13
LRT_UG_01877	595	Singlet, from s13dLA62C01RT006_529063		No Hit
LRT_UG_01878	623	Singlet, from s13dLA62C04RT014_529069	NCBI NR 20070520;	AAM66133	102	unknown [Arabidopsis thaliana]	134	3e-30
LRT_UG_01879	581	Singlet, from s13dLA62D11RT045_529089	NCBI NR 20070520;	NP_974263	672	mRNA capping enzyme family protein [Arabidopsis thaliana]	164	2e-39
LRT_UG_01880	203	Singlet, from s13dLA62E04RT012_529095		No Hit
LRT_UG_01881	536	Singlet, from s13dLA62E06RT020_529097	NCBI NR 20070520;	AAF79405	445	F16A14.22 [Arabidopsis thaliana]	161	3e-38
LRT_UG_01882	589	Singlet, from s13dLA62E09RT036_529101	NCBI NR 20070520;	NP_001054305	1011	Os04g0683800 [Oryza sativa (japonica cultivar-group)]	290	4e-77
LRT_UG_01883	537	Singlet, from s13dLA62E11RT044_529105	NCBI NR 20070520;	ABP02851	115	Calcium-binding EF-hand [Medicago truncatula]	192	1e-47
LRT_UG_01884	600	Singlet, from s13dLA62F01RT003_529109	NCBI NR 20070520;	AAM62929	141	unknown [Arabidopsis thaliana]	93	9e-18
LRT_UG_01885	577	Singlet, from s13dLA62G03RT010_529129	NCBI NR 20070520;	AAM67006	224	unknown [Arabidopsis thaliana]	278	1e-73
LRT_UG_01886	53	Singlet, from s13dLA62G06RT018_529133	NCBI NR 20070520;	XP_001014330	1047	Glycosyl hydrolases family 38 protein [Tetrahymena thermophila SB210]	25	2e-05
LRT_UG_01887	582	Singlet, from s13dLA62H02RT001_529143	NCBI NR 20070520;	AAU11490	433	monodehydroascorbate reductase I [Pisum sativum]	316	6e-85
LRT_UG_01888	565	Singlet, from s13dLA62H05RT017_529147	NCBI NR 20070520;	BAA94511	565	ABC transporter homolog [Populus nigra]	300	4e-80
LRT_UG_01889	480	Singlet, from s13dLA62H12RT041_529153	NCBI NR 20070520;	NP_566191	110	NADH-ubiquinone oxidoreductase-related [Arabidopsis thaliana]	151	2e-35
LRT_UG_01890	551	Singlet, from s13dLA63A01RT008_529155	NCBI NR 20070520;	NP_568930	456	COB (COBRA) [Arabidopsis thaliana]	101	4e-20
LRT_UG_01891	267	Singlet, from s13dLA63A10RT040_529165	NCBI NR 20070520;	ABE84262	163	conserved hypothetical protein [Medicago truncatula]	63	4e-09
LRT_UG_01892	201	Singlet, from s13dLA63B01RT007_529171		No Hit
LRT_UG_01893	570	Singlet, from s13dLA63B02RT007_529173	NCBI NR 20070520;	P26585	152	HMG1/2-like protein (SB11 protein)	117	4e-25
LRT_UG_01894	597	Singlet, from s13dLA63B04RT015_529177	NCBI NR 20070520;	NP_565928	215	Bet v I allergen family protein [Arabidopsis thaliana]	188	2e-46
LRT_UG_01895	101	Singlet, from s13dLA63B09RT039_529181		No Hit
LRT_UG_01896	637	Singlet, from s13dLA63B11RT047_529183	NCBI NR 20070520;	ABD32713	229	Harpin-induced 1 [Medicago truncatula]	245	2e-63
LRT_UG_01897	642	Singlet, from s13dLA63B12RT047_529185	NCBI NR 20070520;	ABQ11262	151	mago nashi-like protein 1 [Physalis pubescens]	289	1e-76
LRT_UG_01898	557	Singlet, from s13dLA63D02RT005_529201	NCBI NR 20070520;	AAT77893	313	putative Ca2+-transporting ATPase, 3'-partial [Oryza sativa (japonica cultivar-group)]	47	0.0005
LRT_UG_01899	601	Singlet, from s13dLA63D09RT037_529209	NCBI NR 20070520;	ABB16985	131	profilin-like protein [Solanum tuberosum]	249	8e-65
LRT_UG_01900	573	Singlet, from s13dLA63E03RT012_529217	NCBI NR 20070520;	NP_973574	70	unknown protein [Arabidopsis thaliana]	43	0.007
LRT_UG_01901	653	Singlet, from s13dLA63F03RT011_529229	NCBI NR 20070520;	ABO83167	279	RNA-binding region RNP-1 (RNA recognition motif) [Medicago truncatula]	150	8e-35
LRT_UG_01902	614	Singlet, from s13dLA63F07RT027_529235	NCBI NR 20070520;	AAR08412	358	metal transport protein [Medicago truncatula]	233	8e-60
LRT_UG_01903	580	Singlet, from s13dLA63F08RT027_529237	NCBI NR 20070520;	AAG49030	179	ripening regulated protein DDTFR8 [Lycopersicon esculentum]	184	4e-45
LRT_UG_01904	656	Singlet, from s13dLA63G06RT018_529245	NCBI NR 20070520;	ABE89800	424	eIF4-gamma/eIF5/eIF2-epsilon [Medicago truncatula]	323	7e-87
LRT_UG_01905	574	Singlet, from s13dLA63G11RT042_529251	NCBI NR 20070520;	CAC36986	120	thioredoxin h [Pisum sativum]	208	1e-52
LRT_UG_01906	573	Singlet, from s13dLA63H07RT025_529263		No Hit
LRT_UG_01907	603	Singlet, from s13dLA63H12RT041_529267	NCBI NR 20070520;	AAD05437	108	negatively light-regulated protein [Vernicia fordii]	146	1e-33
LRT_UG_01908	578	Singlet, from s13dLA64A05RT024_529277	NCBI NR 20070520;	AAC28907	614	phaseolin G-box binding protein PG2 [Phaseolus vulgaris]	214	2e-54
LRT_UG_01909	647	Singlet, from s13dLA64A06RT024_529279	NCBI NR 20070520;	AAS76220	187	At4g15770 [Arabidopsis thaliana]	322	1e-86
LRT_UG_01910	598	Singlet, from s13dLA64B01RT007_529289	NCBI NR 20070520;	NP_179933	862	unknown protein [Arabidopsis thaliana]	106	1e-21
LRT_UG_01911	704	Singlet, from s13dLA64B05RT023_529293	NCBI NR 20070520;	NP_197720	151	c-myc binding protein, putative / prefoldin, putative [Arabidopsis thaliana]	225	2e-57
LRT_UG_01912	532	Singlet, from s13dLA64B06RT023_529295	NCBI NR 20070520;	BAE71304	461	putative rubisco subunit binding-protein alpha subunit [Trifolium pratense]	213	6e-54
LRT_UG_01913	331	Singlet, from s13dLA64B12RT047_529303		No Hit
LRT_UG_01914	586	Singlet, from s13dLA64C09RT038_529315	NCBI NR 20070520;	Q1S9I9	148	Probable histone H2B.1	181	2e-44
LRT_UG_01915	335	Singlet, from s13dLA64C12RT046_529319		No Hit
LRT_UG_01916	197	Singlet, from s13dLA64D01RT005_529321		No Hit
LRT_UG_01917	376	Singlet, from s13dLA64D07RT029_529327	NCBI NR 20070520;	BAB02809	524	unnamed protein product [Arabidopsis thaliana]	84	2e-15
LRT_UG_01918	571	Singlet, from s13dLA64D08RT029_529329	NCBI NR 20070520;	ABD28446	90	hypothetical protein MtrDRAFT_AC148817g12v2 [Medicago truncatula]	146	1e-33
LRT_UG_01919	319	Singlet, from s13dLA64D10RT037_529331		No Hit
LRT_UG_01920	594	Singlet, from s13dLA64D11RT045_529333	NCBI NR 20070520;	CAA72183	333	annexin-like protein [Medicago sativa]	159	8e-38
LRT_UG_01921	610	Singlet, from s13dLA64E03RT012_529337	NCBI NR 20070520;	CAL25342	233	putative zinc-binding protein [Platanus x acerifolia]	74	5e-12
LRT_UG_01922	583	Singlet, from s13dLA64E06RT020_529343	NCBI NR 20070520;	P35055	385	Coproporphyrinogen III oxidase, chloroplast precursor (Coproporphyrinogenase) (Coprogen oxidase)	212	1e-53
LRT_UG_01923	395	Singlet, from s13dLA64E07RT028_529345		No Hit
LRT_UG_01924	561	Singlet, from s13dLA64E08RT028_529347	NCBI NR 20070520;	ABA97973	1000	E3 ubiquitin protein ligase UPL1, putative, expressed [Oryza sativa (japonica cultivar-group)]	249	7e-65
LRT_UG_01925	518	Singlet, from s13dLA64E10RT036_529349		No Hit
LRT_UG_01926	574	Singlet, from s13dLA64E12RT044_529353	NCBI NR 20070520;	AAA33969	121	hydroproline-rich protein	91	4e-17
LRT_UG_01927	604	Singlet, from s13dLA64F01RT003_529355	NCBI NR 20070520;	ABM91070	348	xyloglucan endotransglycosylase/hydrolase precursor XTH-3 [Populus tremula x Populus tremuloides]	236	5e-61
LRT_UG_01928	471	Singlet, from s13dLA64F12RT043_529365	NCBI NR 20070520;	AAY89374	576	beta-amylase 1 [Nicotiana langsdorffii x Nicotiana sanderae]	143	2e-33
LRT_UG_01929	288	Singlet, from s13dLA64G06RT018_529371		No Hit
LRT_UG_01930	581	Singlet, from s13dLA64G09RT034_529373	NCBI NR 20070520;	AAT75166	575	polyphenol oxidase [Camellia sinensis]	40	0.05
LRT_UG_01931	549	Singlet, from s13dLA64G11RT042_529375	NCBI NR 20070520;	NP_175669	180	signal peptidase, putative [Arabidopsis thaliana]	287	2e-76
LRT_UG_01932	662	Singlet, from s13dLA64H05RT017_529383	NCBI NR 20070520;	P62302	151	40S ribosomal protein S13	285	2e-75
LRT_UG_01933	607	Singlet, from s13dLA64H10RT033_529389	NCBI NR 20070520;	NP_567509	549	unknown protein [Arabidopsis thaliana]	310	3e-83
LRT_UG_01934	576	Singlet, from s13dLA65A02RT008_529395		No Hit
LRT_UG_01935	567	Singlet, from s13dLA65A03RT016_529397	NCBI NR 20070520;	ABE92037	842	Protein prenyltransferase [Medicago truncatula]	240	4e-62
LRT_UG_01936	567	Singlet, from s13dLA65A04RT016_529399	NCBI NR 20070520;	NP_567054	114	unknown protein [Arabidopsis thaliana]	148	3e-34
LRT_UG_01937	606	Singlet, from s13dLA65A12RT048_529403	NCBI NR 20070520;	NP_179721	309	mannose 6-phosphate reductase (NADPH-dependent), putative [Arabidopsis thaliana]	334	2e-90
LRT_UG_01938	753	Singlet, from s13dLA65B10RT039_529413	NCBI NR 20070520;	NP_565988	118	unknown protein [Arabidopsis thaliana]	67	1e-09
LRT_UG_01939	523	Singlet, from s13dLA65C03RT014_529421	NCBI NR 20070520;	ABE88913	125	Sterol-binding [Medicago truncatula]	59	1e-07
LRT_UG_01940	605	Singlet, from s13dLA65C08RT030_529425	NCBI NR 20070520;	NP_189120	383	F-box family protein [Arabidopsis thaliana]	165	2e-39
LRT_UG_01941	489	Singlet, from s13dLA65D01RT005_529431	NCBI NR 20070520;	NP_566732	239	dienelactone hydrolase family protein [Arabidopsis thaliana]	235	9e-61
LRT_UG_01942	545	Singlet, from s13dLA65D07RT029_529439		No Hit
LRT_UG_01943	553	Singlet, from s13dLA65D08RT029_529441	NCBI NR 20070520;	ABE80465	865	Plant lipoxygenase; Lipase/lipooxygenase, PLAT/LH2 [Medicago truncatula]	233	5e-60
LRT_UG_01944	334	Singlet, from s13dLA65E10RT036_529455		No Hit
LRT_UG_01945	539	Singlet, from s13dLA65F05RT019_529467	NCBI NR 20070520;	ABE88876	226	Protein of unknown function DUF567 [Medicago truncatula]	203	5e-51
LRT_UG_01946	611	Singlet, from s13dLA65F10RT035_529471	NCBI NR 20070520;	AAK66161	368	pectate lyase [Fragaria x ananassa]	406	5e-112
LRT_UG_01947	568	Singlet, from s13dLA65F11RT043_529473	NCBI NR 20070520;	ABC86558	464	abscisic acid 8'-hydroxylase [Phaseolus vulgaris]	313	5e-84
LRT_UG_01948	575	Singlet, from s13dLA65G05RT018_529479	NCBI NR 20070520;	ABN09011	481	General substrate transporter; Sugar transporter superfamily [Medicago truncatula]	320	3e-86
LRT_UG_01949	338	Singlet, from s13dLA65H12RT041_529507		No Hit
LRT_UG_01950	298	Singlet, from s13dLA66A01RT008_529509		No Hit
LRT_UG_01951	500	Singlet, from s13dLA66A02RT008_529511	NCBI NR 20070520;	XP_001350124	925	ABC transporter [Plasmodium falciparum 3D7]	43	0.007
LRT_UG_01952	364	Singlet, from s13dLA66A05RT024_529513	NCBI NR 20070520;	P40590	120	60S ribosomal protein L34	67	3e-10
LRT_UG_01953	588	Singlet, from s13dLA66B04RT015_529517	NCBI NR 20070520;	NP_173069	412	TMS membrane family protein / tumour differentially expressed (TDE) family protein [Arabidopsis thaliana]	255	2e-66
LRT_UG_01954	119	Singlet, from s13dLA66B05RT023_529519		No Hit
LRT_UG_01955	531	Singlet, from s13dLA66C05RT022_529533	NCBI NR 20070520;	AAK15493	567	brassinosteroid biosynthetic protein LKB [Pisum sativum]	359	7e-98
LRT_UG_01956	574	Singlet, from s13dLA66C11RT046_529543	NCBI NR 20070520;	ABD28368	118	hypothetical protein MtrDRAFT_AC148289g12v2 [Medicago truncatula]	107	4e-22
LRT_UG_01957	502	Singlet, from s13dLA66D02RT005_529545	NCBI NR 20070520;	ABE89604	708	Zinc finger, RING-type [Medicago truncatula]	200	3e-50
LRT_UG_01958	591	Singlet, from s13dLA66D06RT021_529553	NCBI NR 20070520;	ABE83881	354	Cyclin-like F-box; F-box protein interaction domain; Galactose oxidase, central [Medicago truncatula]	59	2e-07
LRT_UG_01959	599	Singlet, from s13dLA66D11RT045_529561	NCBI NR 20070520;	O65743	164	60S ribosomal protein L24	217	4e-55
LRT_UG_01960	540	Singlet, from s13dLA66D12RT045_529563	NCBI NR 20070520;	NP_565757	742	ATZW10 [Arabidopsis thaliana]	106	6e-22
LRT_UG_01961	453	Singlet, from s13dLA66E04RT012_529569	NCBI NR 20070520;	AAN85825	71	protease inhibitor [Vitis vinifera]	73	2e-12
LRT_UG_01962	545	Singlet, from s13dLA66E05RT020_529571	NCBI NR 20070520;	NP_194178	309	ZIM (ZINC-FINGER PROTEIN EXPRESSED IN INFLORESCENCE MERISTEM); transcription factor [Arabidopsis thaliana]	193	4e-48
LRT_UG_01963	572	Singlet, from s13dLA66E06RT020_529573	NCBI NR 20070520;	NP_194206	292	unknown protein [Arabidopsis thaliana]	147	5e-34
LRT_UG_01964	502	Singlet, from s13dLA66E07RT028_529575	NCBI NR 20070520;	NP_200799	150	histone H2B [Arabidopsis thaliana]	175	1e-42
LRT_UG_01965	108	Singlet, from s13dLA66E10RT036_529579		No Hit
LRT_UG_01966	567	Singlet, from s13dLA66E11RT044_529581		No Hit
LRT_UG_01967	584	Singlet, from s13dLA66F02RT003_529585	NCBI NR 20070520;	ABE78505	203	Leucine-rich repeat [Medicago truncatula]	174	3e-42
LRT_UG_01968	565	Singlet, from s13dLA66F04RT011_529587	NCBI NR 20070520;	AAP72960	120	putative ribosomal protein L31 [Lactuca sativa]	186	9e-46
LRT_UG_01969	52	Singlet, from s13dLA66F09RT035_529593	NCBI NR 20070520;	BAD07925	386	putative nodulin MtN21 [Oryza sativa (japonica cultivar-group)]	35	2e-08
LRT_UG_01970	592	Singlet, from s13dLA66F10RT035_529595		No Hit
LRT_UG_01971	461	Singlet, from s13dLA66F11RT043_529597	NCBI NR 20070520;	ABO82121	365	Alpha/beta hydrolase fold [Medicago truncatula]	281	8e-75
LRT_UG_01972	551	Singlet, from s13dLA66G07RT026_529611	NCBI NR 20070520;	NP_177546	233	60S ribosomal protein L6 (RPL6B) [Arabidopsis thaliana]	230	4e-59
LRT_UG_01973	407	Singlet, from s13dLA66G08RT026_529613		No Hit
LRT_UG_01974	476	Singlet, from s13dLA66G09RT034_529615	NCBI NR 20070520;	CAA10101	65	ribosomal protein S28 [Prunus persica]	97	2e-19
LRT_UG_01975	545	Singlet, from s13dLA66G10RT034_529617	NCBI NR 20070520;	AAN03472	217	GTP-binding protein [Glycine max]	178	2e-43
LRT_UG_01976	579	Singlet, from s13dLA66G11RT042_529619	NCBI NR 20070520;	CAB71127	360	serine carboxipeptidase [Cicer arietinum]	229	8e-59
LRT_UG_01977	544	Singlet, from s13dLA66H02RT001_529623	NCBI NR 20070520;	AAD51625	417	seed maturation protein PM37 [Glycine max]	280	4e-74
LRT_UG_01978	563	Singlet, from s13dLA66H03RT009_529625	NCBI NR 20070520;	NP_196762	502	unknown protein [Arabidopsis thaliana]	65	2e-09
LRT_UG_01979	349	Singlet, from s13dLA66H07RT025_529629		No Hit
LRT_UG_01980	612	Singlet, from s13dLA66H09RT033_529631	NCBI NR 20070520;	BAB10604	479	unnamed protein product [Arabidopsis thaliana]	152	2e-35
LRT_UG_01981	621	Singlet, from s13dLA66H12RT041_529633	NCBI NR 20070520;	ABE82473	569	KH, type 1 [Medicago truncatula]	220	4e-56
LRT_UG_01982	207	Singlet, from s13dLA67A05RT024_529641		No Hit
LRT_UG_01983	610	Singlet, from s13dLA67A11RT048_529647	NCBI NR 20070520;	Q9M5L0	123	60S ribosomal protein L35	217	4e-55
LRT_UG_01984	474	Singlet, from s13dLA67B02RT007_529653	NCBI NR 20070520;	ABP02844	288	Glycoside hydrolase, family 16; DNA topoisomerase II; Xyloglucan endo-transglycosylase, C-terminal [Medicago truncatula]	182	4e-45
LRT_UG_01985	551	Singlet, from s13dLA67B06RT023_529659	NCBI NR 20070520;	ABO82665	398	Cyclin-like F-box; F-box protein interaction domain [Medicago truncatula]	64	4e-09
LRT_UG_01986	568	Singlet, from s13dLA67B11RT047_529663	NCBI NR 20070520;	CAI11456	443	putative glycosyltransferase [Lotus japonicus]	386	6e-106
LRT_UG_01987	150	Singlet, from s13dLA67B12RT047_529665	NCBI NR 20070520;	ZP_01774245	524	conserved hypothetical protein [Geobacter bemidjiensis Bem]	50	3e-05
LRT_UG_01988	576	Singlet, from s13dLA67C01RT006_529667	NCBI NR 20070520;	ABD32671	477	RhoGAP; Wiscott-Aldrich syndrome, C-terminal [Medicago truncatula]	235	1e-60
LRT_UG_01989	259	Singlet, from s13dLA67C08RT030_529675		No Hit
LRT_UG_01990	91	Singlet, from s13dLA67D04RT013_529685		No Hit
LRT_UG_01991	542	Singlet, from s13dLA67E02RT004_529699		No Hit
LRT_UG_01992	585	Singlet, from s13dLA67E06RT020_529703	NCBI NR 20070520;	NP_850477	108	small nuclear ribonucleoprotein D2, putative / snRNP core protein D2, putative / Sm protein D2, putative [Arabidopsis thaliana]	201	2e-50
LRT_UG_01993	318	Singlet, from s13dLA67F01RT003_529709	NCBI NR 20070520;	NP_568064	476	AGT2 (ALANINE:GLYOXYLATE AMINOTRANSFERASE 2); alanine-glyoxylate transaminase [Arabidopsis thaliana]	60	2e-08
LRT_UG_01994	558	Singlet, from s13dLA67G05RT018_529727	NCBI NR 20070520;	ABO80580	535	GroEL-like chaperone, ATPase [Medicago truncatula]	318	1e-85
LRT_UG_01995	563	Singlet, from s13dLA67G12RT042_529737	NCBI NR 20070520;	ABE84987	107	Complex 1 LYR protein [Medicago truncatula]	146	8e-34
LRT_UG_01996	553	Singlet, from s13dLA67H09RT033_529741	NCBI NR 20070520;	NP_196882	192	GCN5-related N-acetyltransferase, putative [Arabidopsis thaliana]	296	4e-79
LRT_UG_01997	613	Singlet, from s13dLA68A01RT008_529745	NCBI NR 20070520;	NP_683478	288	zinc finger (Ran-binding) family protein [Arabidopsis thaliana]	245	1e-63
LRT_UG_01998	214	Singlet, from s13dLA68A02RT008_529747	NCBI NR 20070520;	Q43111	581	Pectinesterase-3 precursor (Pectin methylesterase 3) (PE 3)	40	0.024
[truncated: 457 more rows]
