# Supplementary material for: Transcript and proteomic analysis of developing white lupin (Lupinus albus L.) roots
Source: BMC Plant Biol. 2009 Jan 5;9:1. doi: 10.1186/1471-2229-9-1 (PMC2630931; doi:10.1186/1471-2229-9-1)
Supplement: Additional file 5 — Primer sequences for amplifying white lupin SSR motifs. SSR motifs that were identified from the developing white lupin root ESTs and primer sequences that were designed using PhpSSRMiner for amplification of these white lupin SSRs. [file 1471-2229-9-1-S5.xls]

## Sheet: Sheet1
Additional File 5. Primer sequences for amplifying white lupin SSR motifs. Primers were designed using PhpSSRMiner.
	Sequence ID	Sequence Accession	SSR ID	SSR Accession	SSR Type	SSR Start POS	SSR Motif	SSR Motif Length	SSR # Repeat	SSR Length	SSR	Primer ID	Forward Primer	Forward Primer Start POS	Reverse Primer	Reverse Start POS
1	56657	LRT_UG_00032	228433	SEQ_#56657_PERFECT_#1	Perfect	1240	GATTTTG	7	3	21	GATTTTGGATTTTGGATTTTG	166833	TTTTTCGGTTGCCTCTTTTGT	1218	CGAAAATCATTTACCGCAACA	1297
2	56663	LRT_UG_00038	228443	SEQ_#56663_PERFECT_#1	Perfect	51	AGA	3	7	21	AGAAGAAGAAGAAGAAGAAGA	166842	AGAAAGAGCAGTTTCAAGTTC	30	AAGACGGTCAAGATGGTGATG	287
3	56666	LRT_UG_00041	228449	SEQ_#56666_PERFECT_#3	Perfect	424	GATTTTTTTT	10	2	20	GATTTTTTTTGATTTTTTTT	166847	TTGGAACAAGCTCTTCAAGGA	394	AACACCAATTCATCACTTATTCCA	500
4	56698	LRT_UG_00073	228491	SEQ_#56698_PERFECT_#1	Perfect	37	AATCAGAGAG	10	2	20	AATCAGAGAGAATCAGAGAG	166877	GGGGGAGAGAGAATCACTTAT	2	AGCTTGGAGCTCTCAAAATCC	279
5	56706	LRT_UG_00081	228498	SEQ_#56706_PERFECT_#1	Perfect	206	ACCGGTGGTG	10	2	20	ACCGGTGGTGACCGGTGGTG	166884	CCTTCTCACCTCGCTCTCAC	174	CTTCTGTTGAAGCTCCGAATG	301
6	56738	LRT_UG_00113	228528	SEQ_#56738_PERFECT_#2	Perfect	23	CTT	3	9	27	CTTCTTCTTCTTCTTCTTCTTCTTCTT	166910	GGGGACTTCTTCAATCATTCT	1	GTTGTGGTTGAAAAGATCCGA	134
7	56752	LRT_UG_00127	228550	SEQ_#56752_PERFECT_#3	Perfect	471	TGGTGC	6	4	24	TGGTGCTGGTGCTGGTGCTGGTGC	166930	CACTCCTGTTCAGCCTCAGTT	438	CCCTAGAGGACTTGATGACTCG	516
8	56851	LRT_UG_00226	228648	SEQ_#56851_PERFECT_#1	Perfect	54	AG	2	14	28	AGAGAGAGAGAGAGAGAGAGAGAGAGAG	167008	TCTGCTACTTCTAGTCTCAAACCG	26	GCTTGCTTTTCTTTTGCCTTT	425
9	56866	LRT_UG_00241	228658	SEQ_#56866_PERFECT_#4	Perfect	27	AACACACAC	9	3	27	AACACACACAACACACACAACACACAC	167017	GGGGACACCATTCAAGAGC	1	GTTGTTTCTTCCGTGCATCAT	315
10	56928	LRT_UG_00303	228719	SEQ_#56928_PERFECT_#1	Perfect	416	ATG	3	7	21	ATGATGATGATGATGATGATG	167065	CCTGAAGCAGGTGTTGGTG	376	AAGAAGCCTTGGTCTCCTCAG	476
11	56931	LRT_UG_00306	228724	SEQ_#56931_PERFECT_#1	Perfect	41	GA	2	11	22	GAGAGAGAGAGAGAGAGAGAGA	167069	GAAGTGTTTGGGTGTTGGATCT	19	CAACTGGGTCAAGGCAAAATA	314
12	56965	LRT_UG_00340	228752	SEQ_#56965_PERFECT_#1	Perfect	85	TCAT	4	5	20	TCATTCATTCATTCATTCAT	167095	TCCTCCACAACTATCTCTTCAACA	58	AGGCTAGCTGCAAAATCATCA	255
13	57106	LRT_UG_00481	228849	SEQ_#57106_PERFECT_#1	Perfect	59	CT	2	12	24	CTCTCTCTCTCTCTCTCTCTCTCT	167175	TCTTCCTCTACAACTTCCCCTG	30	AGAGCGAAAGCTATGAGACCC	234
14	57181	LRT_UG_00556	228894	SEQ_#57181_PERFECT_#1	Perfect	22	AGAAAGAGAG	10	2	20	AGAAAGAGAGAGAAAGAGAG	167209	AGGGAAACATCTATTGTTGAA	1	AACCTGAATGGCAGTTGTGAC	149
15	57373	LRT_UG_00748	229003	SEQ_#57373_PERFECT_#1	Perfect	147	TC	2	13	26	TCTCTCTCTCTCTCTCTCTCTCTCTC	167292	CTCACCAAAACCGTGTTTCAA	112	GCTGCACTTGCTATTCGTTTC	264
16	57387	LRT_UG_00762	229013	SEQ_#57387_PERFECT_#1	Perfect	23	TC	2	14	28	TCTCTCTCTCTCTCTCTCTCTCTCTCTC	167300	GGGGCTGTTTTACAAGTTGC	2	TGCTTCCTCAACTCAAAAGGA	181
17	57464	LRT_UG_00839	229064	SEQ_#57464_PERFECT_#1	Perfect	172	TCT	3	12	36	TCTTCTTCTTCTTCTTCTTCTTCTTCTTCTTCTTCT	167338	CTCTTTGTTTGATGGACAAGC	140	CATGCTTGGAAGAAGAACTCG	356
18	57489	LRT_UG_00864	229080	SEQ_#57489_PERFECT_#2	Perfect	102	CTCACT	6	4	24	CTCACTCTCACTCTCACTCTCACT	167351	CCCTCTCACCTTCCTTTGTCT	70	CTCCACCACTCATAACCTGGA	314
19	57688	LRT_UG_01063	229204	SEQ_#57688_PERFECT_#1	Perfect	136	CAC	3	7	21	CACCACCACCACCACCACCAC	167457	ACCAACGACGACGTCAATCT	116	GGAGCAGCATCCTTATCCTTC	196
20	57694	LRT_UG_01069	229210	SEQ_#57694_PERFECT_#2	Perfect	467	CACCAG	6	4	24	CACCAGCACCAGCACCAGCACCAG	167462	CAAAAGCACCAACTCCATCAT	446	GAATGAGGGTGCATTGTTAGG	535
21	57788	LRT_UG_01163	229272	SEQ_#57788_PERFECT_#1	Perfect	50	TTC	3	8	24	TTCTTCTTCTTCTTCTTCTTCTTC	167508	TCCTCATTCATTCAACAACACA	14	ACAATGTCTTCAAACGGAACG	337
22	57789	LRT_UG_01164	229275	SEQ_#57789_PERFECT_#1	Perfect	33	ATTCA	5	4	20	ATTCAATTCAATTCAATTCA	167511	GGGAGGGTTTAGGGTTTCATA	2	CCGATAAAGGAAGGAGTACCG	92
23	57944	LRT_UG_01319	229376	SEQ_#57944_PERFECT_#1	Perfect	86	AAC	3	7	21	AACAACAACAACAACAACAAC	167590	AGGTTTGTTTGAATCTCGTGTT	52	ATTTGTGTCCTGCCCTTCTTT	278
24	57969	LRT_UG_01344	229392	SEQ_#57969_PERFECT_#2	Perfect	217	ATG	3	23	69	ATGATGATGATGATGATGATGATGATGATGATGATGATGATGATGATGATGATGATGATGATGATGATG	167601	CCGTTCCCTCTAAAAACA	199	TTGTATCGGTGGTGGAAT	286
25	57974	LRT_UG_01349	229399	SEQ_#57974_PERFECT_#2	Perfect	86	CGATTC	6	5	30	CGATTCCGATTCCGATTCCGATTCCGATTC	167607	CAGCATTGGAGAAAGAGGAAA	58	GATCCACTCCTGCCACATAGA	279
26	58051	LRT_UG_01426	229453	SEQ_#58051_PERFECT_#2	Perfect	185	GTG	3	8	24	GTGGTGGTGGTGGTGGTGGTGGTG	167648	TACAACAGAAATGGTGGTGGC	151	ACCATCACCTCCTCCATAACC	232
27	58239	LRT_UG_01614	229566	SEQ_#58239_PERFECT_#1	Perfect	96	CTT	3	7	21	CTTCTTCTTCTTCTTCTTCTT	167735	ATATGATGCCACCAACACCAT	60	ATCTTGGCTCTCTTTGCTTCC	480
28	58410	LRT_UG_01785	229674	SEQ_#58410_PERFECT_#1	Perfect	169	ACC	3	8	24	ACCACCACCACCACCACCACCACC	167818	TCCTCTACTTCCCTACCATTCTTT	137	GATTGATCGCTCCCAATGTTA	496
29	58477	LRT_UG_01852	229727	SEQ_#58477_PERFECT_#1	Perfect	258	TTTA	4	5	20	TTTATTTATTTATTTATTTA	167864	TTTAGTGGATAGGTTGTGCGG	234	TTTCTGTTGTCATTGGAGAAGG	312
30	58487	LRT_UG_01862	229736	SEQ_#58487_PERFECT_#1	Perfect	67	CAC	3	7	21	CACCACCACCACCACCACCAC	167870	GATATAGATCCTCCGTCCAACG	32	TGGTGTTCGAGCTTGAGAGAT	145
31	58547	LRT_UG_01922	229778	SEQ_#58547_PERFECT_#2	Perfect	457	CTT	3	8	24	CTTCTTCTTCTTCTTCTTCTTCTT	167904	TCATGCCTCCTGATGCTTATC	424	ATGCATTGTAGGAGCAAATGG	549
32	58556	LRT_UG_01931	229785	SEQ_#58556_PERFECT_#1	Perfect	19	GAAGA	5	5	25	GAAGAGAAGAGAAGAGAAGAGAAGA	167910	GGGGGTAGCTTATGTGGT	1	TCCGGAAAGAACAACAACAAC	193
33	58563	LRT_UG_01938	229789	SEQ_#58563_PERFECT_#1	Perfect	289	AAG	3	9	27	AAGAAGAAGAAGAAGAAGAAGAAGAAG	167914	AATGACAAAGGTTGTGTTGTGA	267	AAAAGCTTGCCCATACCAAGT	365
34	58565	LRT_UG_01940	229794	SEQ_#58565_PERFECT_#2	Perfect	212	ACCAAC	6	4	24	ACCAACACCAACACCAACACCAAC	167918	TCCTTCCTGCTTTTCTCACAA	182	CTCCCAAGAACCCAAACTAGG	463
35	58565	LRT_UG_01940	229797	SEQ_#58565_PERFECT_#5	Perfect	70	ACCACCACCA	10	2	20	ACCACCACCAACCACCACCA	167921	CTCCTTTTCCTTCTCCACCAC	48	CTCCCAAGAACCCAAACTAGG	463
36	58567	LRT_UG_01942	229799	SEQ_#58567_PERFECT_#2	Perfect	29	TTACAAC	7	3	21	TTACAACTTACAACTTACAAC	167923	GGGGATCCAAACTCTTATCTTTC	1	TGTTGGAGTAGTTGGAGTGGG	230
37	58613	LRT_UG_01988	229823	SEQ_#58613_PERFECT_#1	Perfect	113	AAG	3	9	27	AAGAAGAAGAAGAAGAAGAAGAAGAAG	167945	TGCCCTTATTAACGACACCAA	84	ACTTGCGCTAGGAGGAGTAGG	355
38	58620	LRT_UG_01995	229831	SEQ_#58620_PERFECT_#1	Perfect	44	GA	2	13	26	GAGAGAGAGAGAGAGAGAGAGAGAGA	167950	GAGAGCAGTGGTGATTTAGTGAAA	7	ATTAAGGTGAGCCTGGACGAT	273
39	58622	LRT_UG_01997	229834	SEQ_#58622_PERFECT_#1	Perfect	54	TC	2	10	20	TCTCTCTCTCTCTCTCTCTC	167952	TCGGTAGGTATCAACGGAACA	23	TGTCCAATCATCTTCCCTACG	146
40	58627	LRT_UG_02002	229836	SEQ_#58627_PERFECT_#1	Perfect	336	CAA	3	9	27	CAACAACAACAACAACAACAACAACAA	167954	CACAAGACTTGCAGGAACTTCA	309	TTGTTTTGATTTTCCACTGGC	441
41	58643	LRT_UG_02018	229849	SEQ_#58643_PERFECT_#1	Perfect	64	TCT	3	9	27	TCTTCTTCTTCTTCTTCTTCTTCTTCT	167964	AGCTAGTAATGGCACTCTCTTT	40	AAATTCAATCACACTCCACGC	333
42	58652	LRT_UG_02027	229858	SEQ_#58652_PERFECT_#1	Perfect	32	CT	2	10	20	CTCTCTCTCTCTCTCTCTCT	167972	CTCTCACACCCCACACAAACT	3	GAGGCCATAAATTGGGGATAA	308
43	58660	LRT_UG_02035	229865	SEQ_#58660_PERFECT_#1	Perfect	45	GTGTT	5	4	20	GTGTTGTGTTGTGTTGTGTT	167977	TGGGAATCAAATCATCAAAGG	13	CGTCATCATCGATACACATGC	275
44	58698	LRT_UG_02073	229882	SEQ_#58698_PERFECT_#1	Perfect	150	AT	2	10	20	ATATATATATATATATATAT	167988	AAAGTTGAATCTTCCATCAGTT	114	AATTAGTTATTGCTCATCTTTTCA	194
45	58760	LRT_UG_02135	229922	SEQ_#58760_PERFECT_#2	Perfect	261	TTC	3	7	21	TTCTTCTTCTTCTTCTTCTTC	168016	TGTTCTTCATCTTCAGAACCAAA	227	CATGACCATGACTTGAACGTG	404
46	58765	LRT_UG_02140	229934	SEQ_#58765_PERFECT_#1	Perfect	279	ACC	3	7	21	ACCACCACCACCACCACCACC	168028	TGGCATGAAACTTCAACTCAA	239	ACAGCACCACTTGGTTTTGAC	359
47	58772	LRT_UG_02147	229941	SEQ_#58772_PERFECT_#3	Perfect	282	GAACCG	6	4	24	GAACCGGAACCGGAACCGGAACCG	168034	AACCCGGTTTCTGATAAACAT	261	TAACCCGTTCCAACAATGAAG	340
48	58957	LRT_UG_02332	230061	SEQ_#58957_PERFECT_#1	Perfect	94	CAC	3	7	21	CACCACCACCACCACCACCAC	168126	AACACTTCTATTCTCCGCCGT	63	ATGTCGGAGTCCGGTAACTCT	234
49	58990	LRT_UG_02365	230091	SEQ_#58990_PERFECT_#1	Perfect	215	ACA	3	9	27	ACAACAACAACAACAACAACAACAACA	168150	CGCCATACCAGAGATCTTCTCA	181	AACTTGGGTGGCATCTTTTCT	409
50	59029	LRT_UG_02404	230128	SEQ_#59029_PERFECT_#2	Perfect	22	AAAGAAA	7	3	21	AAAGAAAAAAGAAAAAAGAAA	168182	GGGGAGTTCTAGAAAAAGGGT	1	ATGATACAGTTGCGGTGAAGG	449
51	59049	LRT_UG_02424	230140	SEQ_#59049_PERFECT_#1	Perfect	206	GTG	3	7	21	GTGGTGGTGGTGGTGGTGGTG	168189	TTCCACAAGATTAAGGACACTG	166	ACATGACTAGAACAATGGCGG	253
